# Supplementary material for: Proprotein convertase activity regulates cumulus-oocyte-complex matrix integrity and cumulus cell migration during ovulation via a GDF9-dependent mechanism
Source: bioRxiv. 2026 Jul 23:2026.07.22.738304. Preprint. [Version 1] doi: 10.64898/2026.07.22.738304 (PMC13419792; doi:10.64898/2026.07.22.738304)
Supplement: Supplement 6 — Sup File 5. All proteins detected in COCs at 10h in vitro maturation by proteomics [file media-6.xlsx]

## Sheet: CEK2_150COCs_1to10dilu_directDI
Proteomic Analysis of COCs					5,631 proteins identified with ≥2 unique peptides
List of all proteins identified
								CEK2-1_Ctrl_1	CEK2-2_Ctrl_2	CEK2-3_Ctrl_3	CEK2-4_Ctrl_4	CEK2-5_PCI_1	CEK2-6_PCI_2	CEK2-7_PCI_3	CEK2-8_PCI_4
PG.UniProtIds	PG.Genes	PG.ProteinDescriptions	PG.ProteinNames	PG.CellularComponent	PG.BiologicalProcess	PG.MolecularFunction	PG.Qvalue	[1] 260327_0001_CEK2-1_150COCs_Ctrl-1_1to10dilu_180min_DIA.raw.PG.Quantity	[2] 260327_0004_CEK2-2_150COCs_Ctrl-2_1to10dilu_180min_DIA.raw.PG.Quantity	[3] 260327_0007_CEK2-3_150COCs_Ctrl-3_1to10dilu_180min_DIA.raw.PG.Quantity	[4] 260327_0010_CEK2-4_150COCs_Ctrl-4_1to10dilu_180min_DIA.raw.PG.Quantity	[5] 260327_0002_CEK2-5_150COCs_PCI-1_1to10dilu_180min_DIA.raw.PG.Quantity	[6] 260327_0005_CEK2-6_150COCs_PCI-2_1to10dilu_180min_DIA.raw.PG.Quantity	[7] 260327_0008_CEK2-7_150COCs_PCI-3_1to10dilu_180min_DIA.raw.PG.Quantity	[8] 260327_0011_CEK2-8_150COCs_PCI-4_1to10dilu_180min_DIA.raw.PG.Quantity
P62806	H4c1	Histone H4	H4_MOUSE	nuclear chromosome,nuclear chromosome, telomeric region,nucleosome,nuclear nucleosome,nucleus,nucleoplasm,membrane,extracellular matrix,protein complex,extracellular exosome	chromatin silencing at rDNA,nucleosome assembly,DNA replication-dependent nucleosome assembly,DNA replication-independent nucleosome assembly,DNA-templated transcription, initiation,DNA methylation on cytosine,negative regulation of megakaryocyte differentiation,positive regulation of gene expression, epigenetic,protein heterotetramerization	DNA binding,RNA binding,protein binding,protein domain specific binding,histone binding,protein heterodimerization activity	0	56247660	59964152	64318932	72631688	56097296	72695856	74359352	60571764
P16125	Ldhb	L-lactate dehydrogenase B chain	LDHB_MOUSE	mitochondrion,cytosol,membrane,myelin sheath,membrane raft,extracellular exosome	carbohydrate metabolic process,lactate biosynthetic process from pyruvate,NAD metabolic process,oxidation-reduction process	L-lactate dehydrogenase activity,kinase binding,identical protein binding,NAD binding	0	25561464	30310588	34145428	29890362	39887304	37059440	30770928	38583572
A0A0N4SV66;C0HKE1;C0HKE2;C0HKE3;C0HKE4;C0HKE5;C0HKE6;C0HKE7;C0HKE8;C0HKE9;Q8BFU2;Q8CGP4;Q8CGP5;Q8CGP6;Q8CGP7;Q8R1M2	H2aj;H2ac4;H2ac6;H2ac7;H2ac8;H2ac11;H2ac13;Hist1h2an;Hist1h2ao;Hist1h2ap;H2ac25;H2ac1;Hist1h2af;H2ac12;H2ac15;H2aj	Histone H2A;Histone H2A type 1-B;Histone H2A type 1-C;Histone H2A type 1-D;Histone H2A type 1-E;Histone H2A type 1-G;Histone H2A type 1-I;Histone H2A type 1-N;Histone H2A type 1-O;Histone H2A type 1-P;Histone H2A type 3;Histone H2A;Histone H2A type 1-F;Histone H2A type 1-H;Histone H2A type 1-K;Histone H2A.J	A0A0N4SV66_MOUSE;H2A1B_MOUSE;H2A1C_MOUSE;H2A1D_MOUSE;H2A1E_MOUSE;H2A1G_MOUSE;H2A1I_MOUSE;H2A1N_MOUSE;H2A1O_MOUSE;H2A1P_MOUSE;H2A3_MOUSE;Q8CGP4_MOUSE;H2A1F_MOUSE;H2A1H_MOUSE;H2A1K_MOUSE;H2AJ_MOUSE	;nucleosome,nucleus,extracellular exosome;nucleosome,nucleus,extracellular exosome;nucleosome,nucleus,extracellular exosome;nucleosome,nucleus,extracellular exosome;nucleosome,nucleus,extracellular exosome;nucleosome,nucleus,extracellular exosome;nucleosome,nucleus,extracellular exosome;nucleosome,nucleus,extracellular exosome;nucleosome,cellular_component,nucleus;nuclear nucleosome,nuclear chrom…	;;;;;negative regulation of cell proliferation;negative regulation of cell proliferation;;negative regulation of cell proliferation;biological_process;nucleosome disassembly,chromatin silencing,UV-damage excision repair;chromatin organization,chromatin silencing;chromatin silencing;chromatin silencing;chromatin silencing;chromatin silencing,negative regulation of cell proliferation	;DNA binding,protein heterodimerization activity;DNA binding,enzyme binding,protein heterodimerization activity;DNA binding,enzyme binding,protein heterodimerization activity;DNA binding,enzyme binding,protein heterodimerization activity;DNA binding,protein heterodimerization activity;DNA binding,protein heterodimerization activity;DNA binding,enzyme binding,protein heterodimerization activity;DN…	0	43429468	39574296	54690520	64834636	32281660	38679828	55222380	36324780
Q8K3V4	Padi6	Inactive protein-arginine deiminase type-6	PADI6_MOUSE	nucleus,cytoplasm,intermediate filament cytoskeleton	cytoskeleton organization,cytoplasm organization,protein citrullination,cellular protein localization,histone citrullination,regulation of translation by machinery localization	protein-arginine deiminase activity,calcium ion binding,protein binding	0	22021204	27404558	27535662	27062752	32234932	30469296	29011564	33417152
P10853;Q64478;Q6ZWY9;Q8CBB6;Q8CGP1	H2bc7;H2bc9;H2bc4;H2bc23;H2bc12	Histone H2B type 1-F/J/L;Histone H2B type 1-H;Histone H2B type 1-C/E/G;Histone H2B;Histone H2B type 1-K	H2B1F_MOUSE;H2B1H_MOUSE;H2B1C_MOUSE;Q8CBB6_MOUSE;H2B1K_MOUSE	nucleosome,extracellular space,nucleus,nucleoplasm,cytosol,extracellular exosome;nucleosome,nucleoplasm;nucleosome,extracellular space,nucleus,nucleoplasm,cytosol,extracellular exosome;;nucleosome,extracellular space,nucleus,nucleoplasm,cytosol	innate immune response in mucosa,nucleosome assembly,antibacterial humoral response,defense response to Gram-positive bacterium,Requires Ontology;nucleosome assembly;innate immune response in mucosa,nucleosome assembly,antibacterial humoral response,defense response to Gram-positive bacterium,Requires Ontology;;innate immune response in mucosa,nucleosome assembly,antibacterial humoral response,ki…	DNA binding,protein heterodimerization activity;DNA binding,protein heterodimerization activity;DNA binding,identical protein binding,protein heterodimerization activity;;DNA binding,protein heterodimerization activity	0	26739630	28868348	28921860	33999416	31665828	35432668	32995200	34349520
P06151	Ldha	L-lactate dehydrogenase A chain	LDHA_MOUSE	nucleus,mitochondrion,cytosol,membrane,sperm fibrous sheath,extracellular exosome	lactate biosynthetic process from pyruvate,glucose catabolic process to lactate via pyruvate,cellular response to extracellular stimulus	lactate dehydrogenase activity,L-lactate dehydrogenase activity,protein binding,cadherin binding	0	21140628	16435357	19145702	13978361	26491662	15468890	23054464	18895378
P16858	Gapdh	Glyceraldehyde-3-phosphate dehydrogenase	G3P_MOUSE	nucleus,cytoplasm,mitochondrion,lipid particle,cytosol,plasma membrane,microtubule cytoskeleton,membrane,intracellular ribonucleoprotein complex,extracellular matrix,nuclear membrane,vesicle,myelin sheath,intracellular membrane-bounded organelle,extracellular exosome,GAIT complex	microtubule cytoskeleton organization,glucose metabolic process,glycolytic process,multicellular organism development,negative regulation of endopeptidase activity,negative regulation of translation,killing of cells of other organism,peptidyl-cysteine S-trans-nitrosylation,positive regulation of cytokine secretion,protein stabilization,defense response to fungus,neuron apoptotic process,killing b…	glyceraldehyde-3-phosphate dehydrogenase (NAD+) (phosphorylating) activity,protein binding,microtubule binding,aspartic-type endopeptidase inhibitor activity,enzyme binding,peptidyl-cysteine S-nitrosylase activity,identical protein binding,NADP binding,NAD binding,disordered domain specific binding	0	23401370	19728348	21831916	16353157	26233786	18360666	25161500	24106226
P60710	Actb	Actin, cytoplasmic 1	ACTB_MOUSE	nuclear chromatin,extracellular space,nucleus,cytosol,plasma membrane,focal adhesion,actin cytoskeleton,membrane,intracellular ribonucleoprotein complex,cortical cytoskeleton,vesicle,NuA4 histone acetyltransferase complex,cytoplasmic ribonucleoprotein granule,myelin sheath,protein complex,extracellular exosome,blood microparticle,dense body	retina homeostasis,substantia nigra development,ATP-dependent chromatin remodeling,membrane organization,platelet aggregation,postsynaptic actin cytoskeleton organization	protein binding,ATP binding,kinesin binding,Tat protein binding,identical protein binding,nitric-oxide synthase binding,structural constituent of postsynaptic actin cytoskeleton,RNA polymerase II core promoter proximal region sequence-specific DNA binding,RNA polymerase II distal enhancer sequence-specific DNA binding,nucleosomal DNA binding	0	22704624	21496478	27071868	18812768	25366516	21431134	23359076	24015448
P10126	Eef1a1	Elongation factor 1-alpha 1	EF1A1_MOUSE	extracellular space,nucleus,nucleolus,cytoplasm,cytosol,plasma membrane,membrane,cortical actin cytoskeleton,ruffle membrane,myelin sheath,extracellular exosome	translational elongation,aging,positive regulation of cell death,positive regulation of neuron projection development,cellular response to drug,protein homooligomerization,cellular response to epidermal growth factor stimulus,negative regulation of reactive oxygen species biosynthetic process,cellular response to nerve growth factor stimulus	tRNA binding,RNA binding,mRNA binding,translation elongation factor activity,GTPase activity,protein binding,GTP binding,drug binding,protein kinase binding	0	20704614	18979636	19334490	17578638	22584916	16001549	17820884	17212950
A0A1W2P768;F8WI35;P02301;P68433;P84228;P84244	H3c14;H3f3a;H3-5;H3c1;H3c2;H3-3a	H3 clustered histone 14;Histone H3;Histone H3.3C;Histone H3.1;Histone H3.2;Histone H3.3	A0A1W2P768_MOUSE;F8WI35_MOUSE;H3C_MOUSE;H31_MOUSE;H32_MOUSE;H33_MOUSE	;;nucleosome,nucleus;nuclear chromosome,nuclear chromosome, telomeric region,nucleosome,nuclear nucleosome,nucleus,nucleoplasm,membrane,protein complex,extracellular exosome;nuclear chromosome,nuclear chromosome, telomeric region,chromatin,nucleosome,nuclear nucleosome,nucleus,nucleoplasm,membrane,protein complex,extracellular exosome;nuclear chromosome,nuclear chromosome, telomeric region,nucleo…	;;nucleosome assembly;chromatin silencing at rDNA,nucleosome assembly,DNA replication-dependent nucleosome assembly,DNA methylation on cytosine,positive regulation of gene expression, epigenetic,protein heterotetramerization,regulation of gene silencing;negative regulation of transcription from RNA polymerase II promoter,chromatin silencing at rDNA,nucleosome assembly,DNA replication-dependent nu…	;;nucleosomal DNA binding,protein heterodimerization activity;protein binding,nucleosomal DNA binding,histone binding,cadherin binding,protein heterodimerization activity;chromatin binding,protein binding,nucleosomal DNA binding,histone binding,cadherin binding,protein heterodimerization activity;RNA polymerase II core promoter sequence-specific DNA binding,RNA polymerase II distal enhancer seque…	1.13363e-270	17720488	19984114	20576372	21362236	18783676	22760354	20204082	15912112
P05213	Tuba1b	Tubulin alpha-1B chain	TBA1B_MOUSE	cytosol,microtubule,cytoplasmic microtubule,microtubule cytoskeleton,myelin sheath,membrane raft,extracellular exosome	microtubule cytoskeleton organization,cellular response to interleukin-4	double-stranded RNA binding,GTPase activity,structural constituent of cytoskeleton,protein binding,GTP binding,ubiquitin protein ligase binding	0	12850502	12260326	14307537	10976336	13695969	11594178	12783905	12589543
P52480	Pkm	Pyruvate kinase PKM	KPYM_MOUSE	nucleus,cytoplasm,mitochondrion,cytosol,cilium,extracellular matrix,vesicle,myelin sheath,extracellular exosome,extracellular vesicle	glycolytic process,programmed cell death,cellular response to insulin stimulus	magnesium ion binding,RNA binding,pyruvate kinase activity,protein binding,ATP binding,kinase activity,MHC class II protein complex binding,potassium ion binding,cadherin binding	0	8954834	7611391	9627473	6373220	11973418	7663592	8993874	9083321
P63017	Hspa8	Heat shock cognate 71 kDa protein	HSP7C_MOUSE	Prp19 complex,extracellular space,intracellular,nucleus,spliceosomal complex,nucleolus,cytoplasm,lysosomal membrane,late endosome,cytosol,plasma membrane,focal adhesion,membrane,intracellular ribonucleoprotein complex,extracellular matrix,melanosome,myelin sheath,extracellular exosome,blood microparticle,lysosomal matrix,ubiquitin ligase complex	transcription, DNA-templated,mRNA processing,protein folding,RNA splicing,regulation of protein stability,protein refolding,cellular protein complex disassembly,modulation by host of viral process,positive regulation by host of viral genome replication,negative regulation of transcription, DNA-templated,ATP metabolic process,positive regulation of mRNA splicing, via spliceosome,chaperone mediated…	G-protein coupled receptor binding,phosphatidylserine binding,RNA binding,protein binding,ATP binding,ATPase activity,enzyme binding,MHC class II protein complex binding,heat shock protein binding,ubiquitin protein ligase binding,ATPase activity, coupled,cadherin binding,unfolded protein binding,C3HC4-type RING finger domain binding	0	10603837	10777358	11829747	9940156	11408634	10372435	10100417	10924943
P10761	Zp3	Zona pellucida sperm-binding protein 3	ZP3_MOUSE	proteinaceous extracellular matrix,extracellular space,cytoplasm,multivesicular body,endoplasmic reticulum,plasma membrane,integral component of membrane,extracellular matrix,outer acrosomal membrane,Golgi apparatus,secretory granule,perinuclear region of cytoplasm	positive regulation of type IV hypersensitivity,blastocyst formation,humoral immune response mediated by circulating immunoglobulin,positive regulation of leukocyte migration,positive regulation of humoral immune response,manganese ion transport,binding of sperm to zona pellucida,regulation of receptor activity,positive regulation of phosphatidylinositol biosynthetic process,positive regulation o…	signal transducer activity,manganese ion transmembrane transporter activity,protein binding,carbohydrate binding,acrosin binding,structural constituent of egg coat,identical protein binding,receptor agonist activity	3.14978e-285	8452854	12211013	11459033	16072658	9733371	17127190	10861554	14189472
Q9QWL7	Krt17	Keratin, type I cytoskeletal 17	K1C17_MOUSE	cytoplasm,intermediate filament,intermediate filament cytoskeleton,extracellular exosome,cell periphery	morphogenesis of an epithelium,signal transduction,positive regulation of cell growth,hair follicle morphogenesis,keratinization,intermediate filament organization,positive regulation of translation,positive regulation of hair follicle development	structural molecule activity,protein binding,MHC class II receptor activity,MHC class II protein binding	0	1150882	3.41749e+06	2.00784e+06	1.39845e+06	9645675	1.1695e+06	2656193	1.0365e+06
P07724	Alb	Albumin	ALBU_MOUSE	extracellular region,extracellular space,nucleus,cytoplasm,endoplasmic reticulum,Golgi apparatus,myelin sheath,protein complex,extracellular exosome,blood microparticle	retina homeostasis,transport,cellular response to starvation,hemolysis by symbiont of host erythrocytes,negative regulation of apoptotic process,maintenance of mitochondrion location	DNA binding,fatty acid binding,drug binding,toxic substance binding,pyridoxal phosphate binding,identical protein binding,metal ion binding,chaperone binding,oxygen binding	0	8.17693e+06	20843102	11558755	8.06094e+06	9571917	27880566	10889477	10591624
P11499	Hsp90ab1	Heat shock protein HSP 90-beta	HS90B_MOUSE	extracellular region,intracellular,nucleus,cytoplasm,mitochondrion,lysosomal membrane,cytosol,cell surface,membrane,inclusion body,basolateral plasma membrane,apical plasma membrane,brush border membrane,aryl hydrocarbon receptor complex,melanosome,protein complex,extracellular exosome,sperm head plasma membrane,ooplasm,COP9 signalosome	placenta development,protein folding,telomere maintenance via telomerase,response to salt stress,response to organic substance,virion attachment to host cell,positive regulation of transforming growth factor beta receptor signaling pathway,regulation of protein ubiquitination,positive regulation of protein binding,negative regulation of proteasomal ubiquitin-dependent protein catabolic process,po…	UTP binding,CTP binding,RNA binding,double-stranded RNA binding,protein binding,ATP binding,GTP binding,drug binding,sulfonylurea receptor binding,kinase binding,protein kinase binding,MHC class II protein complex binding,nitric-oxide synthase regulator activity,TPR domain binding,heat shock protein binding,dATP binding,peptide binding,protein homodimerization activity,histone deacetylase binding…	0	9000714	8.31368e+06	8784096	7.4572e+06	8910105	7373628	8.05584e+06	8136216
P20239	Zp2	Zona pellucida sperm-binding protein 2	ZP2_MOUSE	proteinaceous extracellular matrix,multivesicular body,endoplasmic reticulum,plasma membrane,integral component of membrane,extracellular matrix,Golgi apparatus,secretory granule	binding of sperm to zona pellucida,prevention of polyspermy,manganese ion transport	protein binding,acrosin binding,identical protein binding	0	7.00126e+06	10746302	11127714	14801305	8909049	15126891	9310481	12672316
P17182	Eno1	Alpha-enolase	ENOA_MOUSE	phosphopyruvate hydratase complex,extracellular space,nucleus,cytoplasm,cytosol,plasma membrane,cell surface,membrane,extrinsic component of plasma membrane,myelin sheath,extracellular exosome,cell cortex region	negative regulation of transcription from RNA polymerase II promoter,in utero embryonic development,glycolytic process,positive regulation of binding	magnesium ion binding,RNA polymerase II regulatory region sequence-specific DNA binding,transcriptional repressor activity, RNA polymerase II core promoter proximal region sequence-specific binding,transcriptional repressor activity, RNA polymerase II transcription regulatory region sequence-specific binding,RNA binding,phosphopyruvate hydratase activity,protein homodimerization activity,cadherin…	0	7614861	6164088	7105553	4997739	8066339	5.57271e+06	7717247	6.46712e+06
P35700	Prdx1	Peroxiredoxin-1	PRDX1_MOUSE	extracellular space,nucleus,cytoplasm,mitochondrion,cytosol,extracellular matrix,myelin sheath,extracellular exosome	response to reactive oxygen species,retina homeostasis,response to oxidative stress,cell proliferation,removal of superoxide radicals,natural killer cell activation,regulation of stress-activated MAPK cascade,erythrocyte homeostasis,natural killer cell mediated cytotoxicity,regulation of NF-kappaB import into nucleus,hydrogen peroxide catabolic process,cell redox homeostasis,oxidation-reduction p…	RNA binding,peroxidase activity,protein binding,thioredoxin peroxidase activity,identical protein binding,cadherin binding	0	6395671	6786617	7584952	6.30129e+06	7.80647e+06	7341200	6.8169e+06	7639058
P62983	Rps27a	Ubiquitin-ribosomal protein eS31 fusion protein	RS27A_MOUSE	extracellular space,nucleus,nucleoplasm,nucleolus,cytoplasm,cytosol,small ribosomal subunit,membrane,cytosolic small ribosomal subunit,vesicle,myelin sheath,extracellular exosome	translation,Notch signaling pathway,circadian rhythm,biological_process	RNA binding,structural constituent of ribosome,metal ion binding	0	8827379	8870572	7.48666e+06	9909427	7784614	7.91301e+06	9769297	8.19364e+06
P68372	Tubb4b	Tubulin beta-4B chain	TBB4B_MOUSE	nucleus,cytoplasm,microtubule,microtubule cytoskeleton,extracellular matrix,myelin sheath,tubulin complex,extracellular exosome,extracellular vesicle	cytoskeleton organization,microtubule-based process	double-stranded RNA binding,GTPase activity,structural constituent of cytoskeleton,GTP binding	0	7646969	7027755	6699164	6175029	7.47768e+06	6736845	7810125	7.65569e+06
P63101	Ywhaz	14-3-3 protein zeta/delta	1433Z_MOUSE	extracellular space,nucleus,mitochondrion,cytosol,focal adhesion,cytoplasmic vesicle membrane,vesicle,melanosome,extracellular exosome,blood microparticle	protein targeting,regulation of cell death,establishment of Golgi localization,Golgi reassembly	RNA binding,protein binding,transcription factor binding,protein kinase binding,protein domain specific binding,ubiquitin protein ligase binding,identical protein binding,ion channel binding,cadherin binding	0	5.89658e+06	4996593	5.56964e+06	4.1218e+06	7132022	4760629	4908582	4.74109e+06
P26350	Ptma	Prothymosin alpha	PTMA_MOUSE	nucleoplasm,cytosol,extracellular exosome	histone exchange	activating transcription factor binding,histone binding	0	4599802	3.81052e+06	4.24045e+06	2.71202e+06	6.75432e+06	4.13207e+06	2.54035e+06	4.22279e+06
Q9R0P9	Uchl1	Ubiquitin carboxyl-terminal hydrolase isozyme L1	UCHL1_MOUSE	nucleoplasm,cytoplasm,endoplasmic reticulum membrane,cytosol,axon,neuronal cell body,myelin sheath,neuron projection terminus,extracellular exosome,axon cytoplasm,plasma membrane	response to ischemia,ubiquitin-dependent protein catabolic process,axonogenesis,axon target recognition,adult walking behavior,cell proliferation,protein deubiquitination,sensory perception of pain,axonal transport of mitochondrion,eating behavior,negative regulation of MAP kinase activity,muscle fiber development,neuromuscular process	cysteine-type endopeptidase activity,thiol-dependent ubiquitin-specific protease activity,omega peptidase activity,ligase activity,ubiquitin protein ligase binding,alpha-2A adrenergic receptor binding,ubiquitin binding	0	5251133	6.06779e+06	5.71735e+06	5.57463e+06	6.6933e+06	6958527	7.26054e+06	7.29196e+06
P20029	Hspa5	Endoplasmic reticulum chaperone BiP	BIP_MOUSE	extracellular region,nucleus,mitochondrion,endoplasmic reticulum,endoplasmic reticulum lumen,endoplasmic reticulum membrane,smooth endoplasmic reticulum,endoplasmic reticulum-Golgi intermediate compartment,plasma membrane,focal adhesion,cell surface,membrane,integral component of endoplasmic reticulum membrane,midbody,extracellular matrix,endoplasmic reticulum chaperone complex,melanosome,myelin …	platelet degranulation,ER overload response,activation of signaling protein activity involved in unfolded protein response,response to radiation,positive regulation of neuron projection development,cerebellum structural organization,cerebellar Purkinje cell layer development,substantia nigra development,neuron differentiation,positive regulation of cell migration,negative regulation of transformi…	protein binding,ATP binding,ATPase activity,enzyme binding,protein domain specific binding,ubiquitin protein ligase binding,ribosome binding,cadherin binding,unfolded protein binding,misfolded protein binding	0	7183782	6.87755e+06	8.32668e+06	7.21214e+06	6.52652e+06	7.43198e+06	6.88946e+06	6.78665e+06
A6ZI44	Aldoa	Fructose-bisphosphate aldolase	A6ZI44_MOUSE				0	6062502	4.62522e+06	5.91973e+06	4442882	6.30578e+06	3.89907e+06	6.02339e+06	4764281
P08113	Hsp90b1	Endoplasmin	ENPL_MOUSE	extracellular region,nucleus,endoplasmic reticulum,endoplasmic reticulum lumen,endoplasmic reticulum membrane,cytosol,plasma membrane,focal adhesion,membrane,midbody,extracellular matrix,endoplasmic reticulum chaperone complex,melanosome,protein complex,perinuclear region of cytoplasm,extracellular exosome	response to hypoxia,protein folding,receptor-mediated endocytosis,ER-associated ubiquitin-dependent protein catabolic process,retrograde protein transport, ER to cytosol,actin rod assembly,negative regulation of apoptotic process,regulation of phosphoprotein phosphatase activity,cellular response to ATP	RNA binding,protein binding,ATP binding,protein phosphatase binding,virion binding,low-density lipoprotein particle receptor binding,unfolded protein binding	0	5355333	5834652	6650019	5.41582e+06	5.70995e+06	6072275	5.84308e+06	6.08922e+06
P17751	Tpi1	Triosephosphate isomerase	TPIS_MOUSE	extracellular space,nucleus,cytosol,extracellular exosome	glucose metabolic process,gluconeogenesis,glycolytic process,pentose-phosphate shunt,multicellular organism development,glycerol catabolic process,glyceraldehyde-3-phosphate metabolic process,glyceraldehyde-3-phosphate biosynthetic process	triose-phosphate isomerase activity,isomerase activity,ubiquitin protein ligase binding	0	5.41834e+06	4398862	4.37316e+06	4.07971e+06	5.51433e+06	3.91616e+06	6256601	4.2648e+06
Q9WVB3	Tle6	Transducin-like enhancer protein 6	TLE6_MOUSE	nucleus,cytosol,cell cortex,protein complex	positive regulation of neuron differentiation,positive regulation of neurogenesis,embryonic process involved in female pregnancy	protein binding	0	3.05074e+06	4.55215e+06	5007849	4919033	5361591	6.2315e+06	4.08741e+06	5349635
P15864	H1-2	Histone H1.2	H12_MOUSE	nucleosome,nucleus,nuclear euchromatin,transcriptionally active chromatin	negative regulation of transcription from RNA polymerase II promoter,nucleosome assembly,regulation of transcription from RNA polymerase II promoter,nucleosome positioning,histone H3-K4 trimethylation,histone H3-K27 trimethylation	DNA binding,RNA binding,protein binding,chromatin DNA binding	0	4.36823e+06	4251623	3853166	4.87768e+06	5.24522e+06	4970971	4.83067e+06	4332006
P17742	Ppia	Peptidyl-prolyl cis-trans isomerase A	PPIA_MOUSE	extracellular space,nucleus,cytosol,focal adhesion,membrane,vesicle,myelin sheath,extracellular exosome	protein peptidyl-prolyl isomerization,protein folding,neuron differentiation,lipid particle organization,regulation of viral genome replication,positive regulation of viral genome replication,positive regulation of protein secretion	RNA binding,peptidyl-prolyl cis-trans isomerase activity,cyclosporin A binding	0	3897397	3.77733e+06	4230840	2949012	4912122	3.21302e+06	4302285	4543099
P27773	Pdia3	Protein disulfide-isomerase A3	PDIA3_MOUSE	extracellular space,nucleus,endoplasmic reticulum,endoplasmic reticulum lumen,focal adhesion,cell surface,melanosome,myelin sheath,extracellular exosome	antigen processing and presentation of peptide antigen via MHC class I,protein folding,response to endoplasmic reticulum stress,cell redox homeostasis,oxidation-reduction process,positive regulation of extrinsic apoptotic signaling pathway	RNA binding,protein disulfide isomerase activity,protein binding,peptide disulfide oxidoreductase activity,identical protein binding	0	4959685	4.80959e+06	5191148	5351518	4.78394e+06	5.12559e+06	5.22242e+06	4.83876e+06
P50446	Krt6a	Keratin, type II cytoskeletal 6A	K2C6A_MOUSE	keratin filament,extracellular exosome	morphogenesis of an epithelium,Wnt signaling pathway,keratinization,wound healing,negative regulation of growth of symbiont on or near host surface,intermediate filament organization,defense response to Gram-positive bacterium,Requires Ontology	structural molecule activity	0	891074	2494247	1510652	1161413	4545856	939169	2.16771e+06	929124
P07901	Hsp90aa1	Heat shock protein HSP 90-alpha	HS90A_MOUSE	intracellular,nucleus,cytoplasm,cytosol,membrane,ruffle membrane,melanosome,myelin sheath,protein complex,extracellular exosome	nitric oxide biosynthetic process,response to unfolded protein,telomere maintenance via telomerase,response to heat,response to cold,peptidyl-tyrosine phosphorylation,regulation of protein ubiquitination,protein refolding,protein import into mitochondrial outer membrane,positive regulation of nitric oxide biosynthetic process,positive regulation of cytotoxic T cell differentiation,response to ant…	RNA binding,protein tyrosine kinase activity,protein binding,ATP binding,ATPase activity,MHC class II protein complex binding,nitric-oxide synthase regulator activity,TPR domain binding,identical protein binding,protein homodimerization activity,histone deacetylase binding,GTPase binding,unfolded protein binding,DNA polymerase binding,disordered domain specific binding,protein tyrosine kinase bin…	0	4.18231e+06	4.69316e+06	4.78515e+06	4.43466e+06	4.38168e+06	4.82291e+06	4552721	4830506
P99024	Tubb5	Tubulin beta-5 chain	TBB5_MOUSE	nucleus,nuclear envelope lumen,cytoplasm,cytosol,microtubule,microtubule cytoskeleton,extracellular matrix,cytoplasmic ribonucleoprotein granule,cell body,membrane raft,tubulin complex,extracellular exosome	microtubule-based process,cellular process,spindle assembly	GTPase activity,structural constituent of cytoskeleton,GTP binding,protein domain specific binding,ubiquitin protein ligase binding,protein complex binding,GTPase activating protein binding,MHC class I protein binding	0	3.84783e+06	4480800	4.86389e+06	3.96141e+06	4.32882e+06	3.71663e+06	4.69142e+06	4.22263e+06
P09411	Pgk1	Phosphoglycerate kinase 1	PGK1_MOUSE	extracellular space,cytoplasm,membrane,membrane raft,extracellular exosome	glycolytic process,phosphorylation,negative regulation of angiogenesis,epithelial cell differentiation,plasminogen activation,oxidation-reduction process,cellular response to hypoxia	phosphoglycerate kinase activity,ATP binding,protein-disulfide reductase activity	0	3365125	2.34036e+06	2.81287e+06	2.08897e+06	3663862	2194806	3.10461e+06	2.4096e+06
P18760	Cfl1	Cofilin-1	COF1_MOUSE	extracellular region,extracellular space,cytoplasm,cytosol,cell-cell junction,focal adhesion,membrane,nuclear matrix,lamellipodium,cortical actin cytoskeleton,extracellular matrix,lamellipodium membrane,vesicle,ruffle membrane,extracellular exosome	mitotic cytokinesis,neural crest cell migration,neural fold formation,platelet degranulation,protein phosphorylation,cytoskeleton organization,actin filament organization,response to virus,regulation of cell morphogenesis,establishment of cell polarity,cell projection organization,actin filament depolymerization,actin filament fragmentation,positive regulation of actin filament depolymerization,r…	receptor binding,actin filament binding	0	2651432	2.59815e+06	2.98028e+06	2.2389e+06	3607248	2.69172e+06	2.57102e+06	3.03587e+06
P58252	Eef2	Elongation factor 2	EF2_MOUSE	cytoplasm,cytosol,polysome,plasma membrane,membrane,aggresome,intracellular ribonucleoprotein complex,extracellular matrix,polysomal ribosome,membrane raft,extracellular exosome,nucleus	hematopoietic progenitor cell differentiation,response to ischemia,skeletal muscle contraction,translational elongation,aging,glial cell proliferation,response to estradiol,response to endoplasmic reticulum stress,skeletal muscle cell differentiation,response to drug,response to hydrogen peroxide,response to ethanol,positive regulation of translation,response to folic acid,cellular response to br…	p53 binding,RNA binding,translation elongation factor activity,GTPase activity,protein binding,GTP binding,5S rRNA binding,protein kinase binding,ribosome binding,cadherin binding,actin filament binding	0	3.60664e+06	3.10216e+06	3.48167e+06	2.41303e+06	3581487	3002819	2.85445e+06	3108268
Q6B966	Nlrp14	NACHT, LRR and PYD domains-containing protein 14	NAL14_MOUSE	cellular_component	multicellular organism development,spermatogenesis,cell differentiation	molecular_function,ATP binding	0	2632767	3.51856e+06	3.50523e+06	3901809	3517232	4339721	3.39124e+06	4.37763e+06
P14211	Calr	Calreticulin	CALR_MOUSE	acrosomal vesicle,extracellular region,extracellular space,nucleus,cytoplasm,endoplasmic reticulum,endoplasmic reticulum lumen,smooth endoplasmic reticulum,Golgi apparatus,cytosol,polysome,focal adhesion,external side of plasma membrane,membrane,extracellular matrix,sarcoplasmic reticulum lumen,MHC class I peptide loading complex,phagocytic vesicle,perinuclear region of cytoplasm,extracellular ex…	negative regulation of transcription from RNA polymerase II promoter,peptide antigen assembly with MHC class I protein complex,protein export from nucleus,receptor-mediated endocytosis,spermatogenesis,positive regulation of cell proliferation,positive regulation of endothelial cell migration,positive regulation of gene expression,negative regulation of translation,cortical actin cytoskeleton orga…	RNA binding,mRNA binding,integrin binding,iron ion binding,calcium ion binding,protein binding,carbohydrate binding,ubiquitin protein ligase binding,peptide binding,hormone binding,androgen receptor binding,unfolded protein binding	0	2.87329e+06	2912209	3.14926e+06	2850734	3.44508e+06	3.33058e+06	2633910	2.99519e+06
P08228	Sod1	Superoxide dismutase [Cu-Zn]	SODC_MOUSE	extracellular space,nucleus,nucleoplasm,cytoplasm,mitochondrion,mitochondrial intermembrane space,lysosome,peroxisome,cytosol,extracellular matrix,dense core granule,cytoplasmic vesicle,dendrite cytoplasm,neuronal cell body,myelin sheath,protein complex,extracellular exosome,axon cytoplasm,plasma membrane	activation of MAPK activity,response to reactive oxygen species,response to superoxide,ovarian follicle development,positive regulation of cytokine production,retina homeostasis,response to amphetamine,myeloid cell homeostasis,glutathione metabolic process,superoxide metabolic process,cellular iron ion homeostasis,response to oxidative stress,spermatogenesis,embryo implantation,aging,cell aging,s…	superoxide dismutase activity,copper ion binding,protein binding,zinc ion binding,protein phosphatase 2B binding,identical protein binding,Rac GTPase binding,chaperone binding	0	2.19863e+06	1.98717e+06	2.30588e+06	1.95271e+06	3.3119e+06	1.97145e+06	2.14122e+06	2.33488e+06
Q9DBJ1	Pgam1	Phosphoglycerate mutase 1	PGAM1_MOUSE	nucleus,cytoplasm,cytosol,membrane,myelin sheath,extracellular exosome	gluconeogenesis,glycolytic process,regulation of glycolytic process,regulation of pentose-phosphate shunt,respiratory burst	bisphosphoglycerate mutase activity,phosphoglycerate mutase activity,hydrolase activity,protein kinase binding,2,3-bisphosphoglycerate-dependent phosphoglycerate mutase activity	0	3.3466e+06	2511759	2.54592e+06	2.02521e+06	3.26894e+06	2.23613e+06	3.26196e+06	2.49102e+06
P62827	Ran	GTP-binding nuclear protein Ran	RAN_MOUSE	male germ cell nucleus,manchette,nucleus,nuclear envelope,nuclear pore,nucleoplasm,nucleolus,cytoplasm,centriole,membrane,midbody,extracellular matrix,sperm flagellum,melanosome,RNA nuclear export complex,protein complex,recycling endosome,extracellular exosome,chromatin	ribosomal subunit export from nucleus,ribosomal large subunit export from nucleus,ribosomal small subunit export from nucleus,protein import into nucleus, translocation,protein import into nucleus,protein export from nucleus,cell cycle,spermatid development,hippocampus development,actin cytoskeleton organization,positive regulation of protein binding,cellular protein localization,cellular protein…	magnesium ion binding,RNA binding,GTPase activity,protein binding,GTP binding,GDP binding,protein domain specific binding,protein complex binding,cadherin binding,dynein intermediate chain binding,protein heterodimerization activity,importin-alpha family protein binding,nucleocytoplasmic transporter activity,pre-miRNA binding	0	3.18921e+06	2907965	2.96667e+06	2.89559e+06	3.26674e+06	2451775	3.26984e+06	2.64136e+06
A0A1B0GR11;Q93092	Taldo1	Transaldolase	A0A1B0GR11_MOUSE;TALDO_MOUSE	;nucleus,cytosol,extracellular exosome	;carbohydrate metabolic process,fructose 6-phosphate metabolic process,pentose-phosphate shunt, non-oxidative branch	;sedoheptulose-7-phosphate:D-glyceraldehyde-3-phosphate glyceronetransferase activity,monosaccharide binding	0	3.17775e+06	2.77123e+06	2.63225e+06	2692985	3.07165e+06	2.37445e+06	3.41069e+06	2.95471e+06
Q61171	Prdx2	Peroxiredoxin-2	PRDX2_MOUSE	mitochondrion,cytosol,myelin sheath,extracellular exosome	activation of MAPK activity,respiratory burst involved in inflammatory response,response to oxidative stress,regulation of hydrogen peroxide metabolic process,removal of superoxide radicals,positive regulation of blood coagulation,negative regulation of lipopolysaccharide-mediated signaling pathway,negative regulation of NF-kappaB transcription factor activity,response to lipopolysaccharide,cellu…	peroxidase activity,protein binding,thioredoxin peroxidase activity,selenium binding,antioxidant activity	0	2745111	2637338	3.07543e+06	2.74009e+06	2.95981e+06	2.46785e+06	2.79545e+06	2666175
B2M1R6	Hnrnpk	Heterogeneous nuclear ribonucleoprotein K	B2M1R6_MOUSE				0	2.63033e+06	2.38457e+06	2.58737e+06	2251357	2.77227e+06	2.37411e+06	2.48367e+06	2340630
O88569	Hnrnpa2b1	Heterogeneous nuclear ribonucleoproteins A2/B1	ROA2_MOUSE	nucleus,nucleoplasm,spliceosomal complex,cytoplasm,membrane,intracellular ribonucleoprotein complex,extracellular exosome,catalytic step 2 spliceosome	negative regulation of transcription from RNA polymerase II promoter,mRNA splicing, via spliceosome,mRNA processing,mRNA export from nucleus,primary miRNA processing,negative regulation of mRNA splicing, via spliceosome,RNA transport,miRNA transport	RNA binding,mRNA 3'-UTR binding,miRNA binding,single-stranded telomeric DNA binding,pre-mRNA intronic binding,N6-methyladenosine-containing RNA binding	0	2.19635e+06	2.44377e+06	2.40546e+06	2.20125e+06	2732794	2.43052e+06	2.35207e+06	2646336
P15532	Nme1	Nucleoside diphosphate kinase A	NDKA_MOUSE	nucleus,mitochondrion,mitochondrial outer membrane,centrosome,cytosol,intermediate filament,membrane,ruffle membrane,myelin sheath,perinuclear region of cytoplasm,extracellular exosome	negative regulation of myeloid leukocyte differentiation,nucleoside diphosphate phosphorylation,GTP biosynthetic process,UTP biosynthetic process,CTP biosynthetic process,DNA metabolic process,endocytosis,lactation,negative regulation of gene expression,positive regulation of neuron projection development,response to amine,hippocampus development,mammary gland development,response to testosterone…	magnesium ion binding,RNA polymerase II regulatory region sequence-specific DNA binding,single-stranded DNA binding,RNA binding,deoxyribonuclease activity,nucleoside diphosphate kinase activity,ATP binding,GTP binding,intermediate filament binding,protein kinase binding,identical protein binding,gamma-tubulin binding,ribosomal small subunit binding	0	2.78568e+06	2.47797e+06	2.3605e+06	2.13394e+06	2.71783e+06	2.13234e+06	2.32365e+06	2445148
Q9CWE6	Ooep	Oocyte-expressed protein homolog	OOEP_MOUSE	cell cortex,protein complex,apical part of cell	in utero embryonic development,protein phosphorylation,embryo implantation,fertilization,embryonic pattern specification,establishment or maintenance of apical/basal cell polarity,cellular protein complex assembly	RNA binding,protein binding	0	1.61089e+06	2.61566e+06	3.21481e+06	3.69334e+06	2.64983e+06	3.20719e+06	2860383	3.39035e+06
P10630	Eif4a2	Eukaryotic initiation factor 4A-II	IF4A2_MOUSE	nucleolus,cytoplasm,perinuclear region of cytoplasm	translational initiation,regulation of gene expression,RNA secondary structure unwinding,negative regulation of RNA-directed RNA polymerase activity,cellular response to leukemia inhibitory factor	RNA binding,translation initiation factor activity,ATP-dependent RNA helicase activity,ATP binding,ATPase activity	0	2633927	2.47623e+06	2.47e+06	2.2198e+06	2588329	2.04324e+06	2.55245e+06	2.39013e+06
Q9R1M5	Nlrp5	NACHT, LRR and PYD domains-containing protein 5	NALP5_MOUSE	nucleolus,cytoplasm,mitochondrion,cytosol,cell cortex,protein complex,apical cortex	in utero embryonic development,embryo implantation,fertilization,animal organ morphogenesis,regulation of protein stability,cellular protein localization,regulation of RNA stability,cellular protein complex assembly,neuron death	protein binding,ATP binding	0	1.54352e+06	2469436	2.36736e+06	2860282	2564082	3.00098e+06	2.45343e+06	2.94069e+06
Q9R0H5	Krt71	Keratin, type II cytoskeletal 71	K2C71_MOUSE	cytoplasm,keratin filament,extracellular exosome	hair follicle morphogenesis,intermediate filament organization	structural molecule activity	1.44852e-147	677836	1.57139e+06	1.69262e+06	982703	2.50242e+06	899421	3.01485e+06	838140
Q03265	Atp5f1a	ATP synthase subunit alpha, mitochondrial	ATPA_MOUSE	mitochondrion,mitochondrial inner membrane,mitochondrial proton-transporting ATP synthase complex,plasma membrane,membrane,extracellular matrix,myelin sheath,proton-transporting ATP synthase complex,proton-transporting ATP synthase complex, catalytic core F(1),extracellular exosome,COP9 signalosome	negative regulation of endothelial cell proliferation,lipid metabolic process,ATP biosynthetic process,ATP synthesis coupled proton transport,positive regulation of blood vessel endothelial cell migration,Requires Ontology	RNA binding,protein binding,ATP binding,MHC class I protein binding,angiostatin binding,proton-transporting ATP synthase activity, rotational mechanism,ATPase activity	0	2.29448e+06	2.54629e+06	2.88938e+06	3.14789e+06	2.36182e+06	3.10083e+06	2.76198e+06	2.7893e+06
P56480	Atp5f1b	ATP synthase subunit beta, mitochondrial	ATPB_MOUSE	nucleus,mitochondrion,mitochondrial inner membrane,mitochondrial proton-transporting ATP synthase complex,plasma membrane,cell surface,membrane,extracellular matrix,mitochondrial membrane,mitochondrial nucleoid,myelin sheath,proton-transporting ATP synthase complex,proton-transporting ATP synthase complex, catalytic core F(1),extracellular exosome	angiogenesis,osteoblast differentiation,lipid metabolic process,ATP biosynthetic process,negative regulation of cell adhesion involved in substrate-bound cell migration,ATP synthesis coupled proton transport,proton transport,positive regulation of blood vessel endothelial cell migration,regulation of intracellular pH,Requires Ontology	protein binding,ATP binding,MHC class I protein binding,angiostatin binding,proton-transporting ATP synthase activity, rotational mechanism,proton-transporting ATPase activity, rotational mechanism,ATPase activity	0	2.03479e+06	2.09438e+06	2.39387e+06	2.44226e+06	2321240	2.57273e+06	2.46403e+06	2.66321e+06
P62962	Pfn1	Profilin-1	PROF1_MOUSE	extracellular region,extracellular space,nucleus,cytoplasm,cytosol,cytoskeleton,focal adhesion,cell cortex,membrane,neuron projection,synapse,extracellular exosome,blood microparticle	neural tube closure,platelet degranulation,regulation of transcription from RNA polymerase II promoter,regulation of actin polymerization or depolymerization,positive regulation of epithelial cell migration,actin cytoskeleton organization,negative regulation of actin filament polymerization,positive regulation of actin filament polymerization,negative regulation of actin filament bundle assembly,…	adenyl-nucleotide exchange factor activity,RNA binding,actin binding,actin monomer binding,receptor binding,protein binding,phosphatidylinositol-4,5-bisphosphate binding,Rho GTPase binding,cadherin binding,proline-rich region binding	0	1.29965e+06	1.31361e+06	2.07807e+06	1101458	2.2863e+06	1.34935e+06	1186006	1.56211e+06
Q01853	Vcp	Transitional endoplasmic reticulum ATPase	TERA_MOUSE	proteasome complex,nucleus,nucleoplasm,cytoplasm,endoplasmic reticulum,endoplasmic reticulum membrane,lipid particle,cytosol,VCP-NPL4-UFD1 AAA ATPase complex,site of double-strand break,Derlin-1 retrotranslocation complex,myelin sheath,protein complex,perinuclear region of cytoplasm,extracellular exosome,ATPase complex,VCP-NSFL1C complex	double-strand break repair,ubiquitin-dependent protein catabolic process,NADH metabolic process,ER to Golgi vesicle-mediated transport,autophagy,activation of cysteine-type endopeptidase activity involved in apoptotic process,cellular response to DNA damage stimulus,proteasomal protein catabolic process,positive regulation of mitochondrial membrane potential,macroautophagy,protein ubiquitination,…	RNA binding,protein binding,ATP binding,lipid binding,ATPase activity,protein phosphatase binding,protein domain specific binding,polyubiquitin binding,ubiquitin protein ligase binding,deubiquitinase activator activity,K48-linked polyubiquitin binding,MHC class I protein binding,identical protein binding,ADP binding,ubiquitin-like protein ligase binding,BAT3 complex binding,ubiquitin-specific pro…	0	2.11497e+06	1.87128e+06	2287920	1.75248e+06	2.28617e+06	1.77995e+06	1.9007e+06	2.05653e+06
P09103	P4hb	Protein disulfide-isomerase	PDIA1_MOUSE	endoplasmic reticulum,endoplasmic reticulum lumen,endoplasmic reticulum-Golgi intermediate compartment,focal adhesion,external side of plasma membrane,procollagen-proline 4-dioxygenase complex,extracellular matrix,endoplasmic reticulum chaperone complex,melanosome,extracellular exosome	protein folding,peptidyl-proline hydroxylation to 4-hydroxy-L-proline,response to endoplasmic reticulum stress,cell redox homeostasis,positive regulation of viral entry into host cell,oxidation-reduction process,cellular response to hypoxia,regulation of oxidative stress-induced intrinsic apoptotic signaling pathway	RNA binding,protein disulfide isomerase activity,integrin binding,protein binding,peptide disulfide oxidoreductase activity,enzyme binding,protein heterodimerization activity,procollagen-proline 4-dioxygenase activity,peptidyl-proline 4-dioxygenase activity	0	2.34571e+06	2.16538e+06	2.38035e+06	2.23729e+06	2.2768e+06	2.26929e+06	2.22252e+06	2.08403e+06
P43276	H1-5	Histone H1.5	H15_MOUSE	nucleosome,nucleus	nucleosome assembly,muscle organ development	DNA binding,protein binding	0	2.20196e+06	2.04703e+06	1.92139e+06	2.53745e+06	2237447	2484197	2.40225e+06	2.30033e+06
Q9ERD7	Tubb3	Tubulin beta-3 chain	TBB3_MOUSE	intracellular,nucleus,cytoplasm,microtubule,microtubule cytoskeleton,axon,dendrite,neuronal cell body,extracellular exosome,cell periphery	mitotic cell cycle,cytoskeleton organization,microtubule-based process,axon guidance	GTPase activity,structural constituent of cytoskeleton,protein binding,GTP binding,peptide binding	0	1.52541e+06	2.33708e+06	2.36557e+06	2.17357e+06	2.21804e+06	1.96032e+06	2.31182e+06	2.59949e+06
P56183	Rrp1	Ribosomal RNA processing protein 1 homolog A	RRP1_MOUSE	nucleus,nucleolus,preribosome, large subunit precursor,preribosome, small subunit precursor	rRNA processing	RNA binding	0	3031489	2.8121e+06	2.66677e+06	2.51379e+06	2215283	2.1353e+06	2.46792e+06	2.03578e+06
P60843	Eif4a1	Eukaryotic initiation factor 4A-I	IF4A1_MOUSE	nucleolus,cytoplasm,membrane,extracellular matrix,extracellular exosome	translational initiation,regulation of gene expression,RNA secondary structure unwinding	RNA binding,double-stranded RNA binding,translation initiation factor activity,ATP-dependent RNA helicase activity,protein binding,ATP binding	0	2.11175e+06	1.87231e+06	1.93924e+06	1.4279e+06	2.20265e+06	1.71778e+06	1.99268e+06	1.97256e+06
Q9CWU5	Khdc3	KH domain-containing protein 3	KHDC3_MOUSE	cell cortex,protein complex,apical cortex	protein phosphorylation,mitotic spindle assembly checkpoint,multicellular organism development,mitotic spindle assembly	RNA binding,protein binding	0	1543628	2.21565e+06	2.30323e+06	2.64234e+06	2.18456e+06	2.71368e+06	2330990	2.59032e+06
P45376	Akr1b1	Aldo-keto reductase family 1 member B1	ALDR_MOUSE	nucleoplasm,cytosol,cell projection cytoplasm,paranodal junction,mast cell granule,Schmidt-Lanterman incisure,perinuclear region of cytoplasm,extracellular exosome,Schwann cell microvillus	tissue homeostasis,renal water homeostasis,monosaccharide metabolic process,sorbitol biosynthetic process,response to water deprivation,naphthalene metabolic process,stress-activated protein kinase signaling cascade,regulation of urine volume,norepinephrine metabolic process,negative regulation of apoptotic process,daunorubicin metabolic process,doxorubicin metabolic process,positive regulation o…	alditol:NADP+ 1-oxidoreductase activity,glyceraldehyde oxidoreductase activity	0	1929788	1.87813e+06	2.05308e+06	1.92515e+06	2.12452e+06	2.26633e+06	2.32166e+06	2.45798e+06
P70296	Pebp1	Phosphatidylethanolamine-binding protein 1	PEBP1_MOUSE	nucleus,mitochondrial outer membrane,rough endoplasmic reticulum,Golgi apparatus,synaptic vesicle,cell surface,neuronal cell body,myelin sheath,axon terminus,apical part of cell,extracellular exosome	MAPK cascade,regulation of the force of heart contraction,response to oxidative stress,aging,response to heat,response to wounding,response to toxic substance,negative regulation of endopeptidase activity,response to activity,hippocampus development,response to drug,eating behavior,negative regulation of MAPK cascade,positive regulation of cAMP-mediated signaling,response to ethanol,positive regu…	RNA binding,serine-type endopeptidase inhibitor activity,receptor binding,ATP binding,lipid binding,enzyme binding,protein kinase binding,mitogen-activated protein kinase binding	0	1.60903e+06	1583352	2.11498e+06	1.54758e+06	2.07278e+06	1.58226e+06	1.65439e+06	1.90093e+06
Q61781	Krt14	Keratin, type I cytoskeletal 14	K1C14_MOUSE	intracellular,nucleus,cytoplasm,intermediate filament,keratin filament,basal part of cell,extracellular exosome,cell periphery	aging,response to zinc ion,response to ionizing radiation,epithelial cell differentiation,hair cycle,intermediate filament bundle assembly	structural molecule activity,protein binding,keratin filament binding	0	257683	634771	514689	208065	2070742	300259	551134	286305
Q8VEK3	Hnrnpu	Heterogeneous nuclear ribonucleoprotein U	HNRPU_MOUSE	nuclear chromosome,kinetochore,nucleus,nucleoplasm,centrosome,cell surface,membrane,nuclear matrix,nuclear speck,midbody,intracellular ribonucleoprotein complex,extracellular matrix,macromolecular complex,cytoplasmic ribonucleoprotein granule,CRD-mediated mRNA stability complex,catalytic step 2 spliceosome,mitotic spindle,inactive sex chromosome,mitotic spindle midzone,mitotic spindle microtubule…	negative regulation of transcription from RNA polymerase II promoter,regulation of alternative mRNA splicing, via spliceosome,osteoblast differentiation,mRNA processing,regulation of mitotic cell cycle,RNA splicing,dosage compensation by inactivation of X chromosome,negative regulation of telomere maintenance via telomerase,circadian regulation of gene expression,negative regulation of kinase act…	RNA polymerase II core binding,core promoter binding,TFIIH-class transcription factor binding,DNA binding,chromatin binding,double-stranded DNA binding,single-stranded DNA binding,transcription corepressor activity,RNA binding,double-stranded RNA binding,single-stranded RNA binding,mRNA 3'-UTR binding,actin binding,protein binding,ATP binding,poly(A) binding,snRNA binding,poly(C) RNA binding,chro…	0	1760633	1.76765e+06	1.88811e+06	1.79065e+06	1.99528e+06	1.82041e+06	1.82714e+06	1.83095e+06
P14152	Mdh1	Malate dehydrogenase, cytoplasmic	MDHC_MOUSE	extracellular space,mitochondrion,cytosol,myelin sheath,extracellular exosome	carbohydrate metabolic process,tricarboxylic acid cycle,oxaloacetate metabolic process,malate metabolic process,NADH metabolic process	L-malate dehydrogenase activity,NAD binding	0	1.63409e+06	1.43824e+06	1.63205e+06	1.26722e+06	1.8657e+06	1372590	1.5637e+06	1.67849e+06
P14206	Rpsa	Small ribosomal subunit protein uS2	RSSA_MOUSE	basement membrane,nucleus,cytoplasm,plasma membrane,small ribosomal subunit,membrane,cytosolic small ribosomal subunit,90S preribosome,neuronal cell body,extracellular exosome	ribosomal small subunit assembly,endonucleolytic cleavage in ITS1 to separate SSU-rRNA from 5.8S rRNA and LSU-rRNA from tricistronic rRNA transcript (SSU-rRNA, 5.8S rRNA, LSU-rRNA),endonucleolytic cleavage to generate mature 3'-end of SSU-rRNA from (SSU-rRNA, 5.8S rRNA, LSU-rRNA),rRNA export from nucleus,translation,epithelial cell differentiation,cell-cell adhesion	RNA binding,structural constituent of ribosome,laminin receptor activity,ribosome binding,laminin binding	0	1.85072e+06	1.78077e+06	2.16864e+06	1.82206e+06	1.85336e+06	1619909	1.6524e+06	1.85354e+06
P14115	Rpl27a	Large ribosomal subunit protein uL15	RL27A_MOUSE	endoplasmic reticulum,cytosol,membrane,cytosolic large ribosomal subunit	cytoplasmic translation	RNA binding,structural constituent of ribosome	0	977202	1.01101e+06	1196287	960439	1826226	1.20927e+06	818755	1.12854e+06
P24369	Ppib	Peptidyl-prolyl cis-trans isomerase B	PPIB_MOUSE	nucleus,endoplasmic reticulum,endoplasmic reticulum lumen,smooth endoplasmic reticulum,focal adhesion,membrane,macromolecular complex,endoplasmic reticulum chaperone complex,melanosome,perinuclear region of cytoplasm,extracellular exosome	protein peptidyl-prolyl isomerization,positive regulation of multicellular organism growth,positive regulation by host of viral process,positive regulation by host of viral genome replication,protein stabilization,bone development,chaperone-mediated protein folding	RNA binding,peptidyl-prolyl cis-trans isomerase activity,protein binding,protein complex binding,RNA polymerase binding,collagen binding	0	1.33706e+06	1372308	1684345	1.19765e+06	1.80586e+06	1730163	1.34654e+06	1.61476e+06
Q8VDF2	Uhrf1	E3 ubiquitin-protein ligase UHRF1	UHRF1_MOUSE	nuclear chromatin,euchromatin,heterochromatin,nucleus,nucleoplasm,replication fork,nuclear heterochromatin,nuclear matrix	negative regulation of transcription from RNA polymerase II promoter,DNA repair,transcription, DNA-templated,cell cycle,cell proliferation,maintenance of DNA methylation,histone monoubiquitination,histone ubiquitination,positive regulation of cellular protein metabolic process,DNA methylation on cytosine,protein ubiquitination involved in ubiquitin-dependent protein catabolic process,protein auto…	core promoter proximal region sequence-specific DNA binding,ubiquitin-protein transferase activity,protein binding,zinc ion binding,methyl-CpG binding,nucleosomal histone binding,methylated histone binding,histone binding,identical protein binding,hemi-methylated DNA-binding,ubiquitin protein ligase activity	0	1236981	1.65411e+06	1.58928e+06	1.82789e+06	1.78253e+06	2.19128e+06	1.48062e+06	2.12245e+06
A0A1L1SQA8;P62852	Rps25	40S ribosomal protein S25;Small ribosomal subunit protein eS25	A0A1L1SQA8_MOUSE;RS25_MOUSE	;nucleus,nucleolus,ribosome,small ribosomal subunit,cytosolic small ribosomal subunit,extracellular matrix,extracellular exosome	;	;RNA binding	3.81362e-220	1897872	1.85728e+06	2.1871e+06	2.15219e+06	1.76787e+06	1.69166e+06	1.72071e+06	1.79388e+06
P40142	Tkt	Transketolase	TKT_MOUSE	nucleoplasm,nuclear body,nuclear speck,vesicle,myelin sheath,extracellular exosome	regulation of growth,glyceraldehyde-3-phosphate biosynthetic process	transketolase activity,protein homodimerization activity,metal ion binding,cofactor binding	0	1.72556e+06	1.43031e+06	1.52246e+06	1.36788e+06	1.7461e+06	1.31969e+06	1.78776e+06	1.50258e+06
P62908	Rps3	Small ribosomal subunit protein uS3	RS3_MOUSE	nucleus,nucleolus,cytoplasm,mitochondrial inner membrane,mitochondrial matrix,endoplasmic reticulum,cytosol,ribosome,polysome,plasma membrane,focal adhesion,membrane,cytosolic small ribosomal subunit,intracellular ribonucleoprotein complex,extracellular matrix,ruffle membrane,extracellular exosome,NF-kappaB complex,mitotic spindle	cytoplasmic translation,DNA repair,transcription, DNA-templated,apoptotic process,response to oxidative stress,chromosome segregation,positive regulation of gene expression,negative regulation of translation,positive regulation of microtubule polymerization,positive regulation of protein complex assembly,negative regulation of protein ubiquitination,positive regulation of endodeoxyribonuclease ac…	DNA binding,damaged DNA binding,RNA binding,mRNA binding,structural constituent of ribosome,DNA-(apurinic or apyrimidinic site) lyase activity,endodeoxyribonuclease activity,protein binding,microtubule binding,transcription factor binding,oxidized purine nucleobase lesion DNA N-glycosylase activity,tubulin binding,enzyme binding,kinase binding,protein kinase binding,Hsp70 protein binding,oxidized…	0	1.82956e+06	1.81029e+06	2114751	1.8444e+06	1.73643e+06	1.72989e+06	1.69353e+06	1.78522e+06
Q60854	Serpinb6	Serpin B6	SPB6_MOUSE	extracellular space,intracellular,cytoplasm,protein complex,extracellular exosome	sensory perception of sound,gonad development,negative regulation of endopeptidase activity,cellular response to osmotic stress	protease binding,serine-type endopeptidase inhibitor activity,protein binding	0	1317052	1.44659e+06	1.41831e+06	923309	1.71698e+06	1.39189e+06	1.41149e+06	1.43935e+06
P04104	Krt1	Keratin, type II cytoskeletal 1	K2C1_MOUSE	cornified envelope,extracellular space,nucleus,membrane,extracellular matrix,keratin filament,extracellular exosome,blood microparticle	complement activation, lectin pathway,retina homeostasis,peptide cross-linking,negative regulation of inflammatory response,establishment of skin barrier	carbohydrate binding,structural constituent of epidermis	0	575064	1.38903e+06	1.2382e+06	738034	1.69672e+06	817689	1.98921e+06	616677
O88844	Idh1	Isocitrate dehydrogenase [NADP] cytoplasmic	IDHC_MOUSE	cytoplasm,mitochondrion,peroxisome,cytosol,extracellular exosome	glyoxylate cycle,tricarboxylic acid cycle,isocitrate metabolic process,2-oxoglutarate metabolic process,glutathione metabolic process,response to oxidative stress,female gonad development,response to steroid hormone,regulation of phospholipid catabolic process,regulation of phospholipid biosynthetic process	magnesium ion binding,isocitrate dehydrogenase activity,isocitrate dehydrogenase (NADP+) activity,receptor binding,protein homodimerization activity,cadherin binding,NADP binding,NAD binding,(R)-2-hydroxyglutarate dehydrogenase activity	0	837244	631414	753831	677013	1.69162e+06	971425	1570488	1.47567e+06
P08249	Mdh2	Malate dehydrogenase, mitochondrial	MDHM_MOUSE	nucleus,mitochondrion,mitochondrial inner membrane,mitochondrial matrix,membrane,myelin sheath,extracellular exosome	carbohydrate metabolic process,tricarboxylic acid cycle,oxaloacetate metabolic process,malate metabolic process,internal protein amino acid acetylation,NADH metabolic process,aerobic respiration	RNA binding,malate dehydrogenase activity,L-malate dehydrogenase activity,protein homodimerization activity,protein self-association,malate dehydrogenase (NADP+) activity	0	1.7291e+06	1.69462e+06	2263242	2.0741e+06	1.67851e+06	2.02227e+06	1.76043e+06	2.03195e+06
P26043	Rdx	Radixin	RADI_MOUSE	ruffle,extracellular space,plasma membrane,microvillus,cell-cell adherens junction,focal adhesion,apical plasma membrane,lamellipodium,filopodium,T-tubule,midbody,cortical actin cytoskeleton,cleavage furrow,stereocilium,myelin sheath,apical part of cell,cell tip,extracellular exosome,cell periphery	regulation of cell shape,regulation of cell size,positive regulation of gene expression,microvillus assembly,positive regulation of cell migration,regulation of actin filament bundle assembly,negative regulation of homotypic cell-cell adhesion,negative regulation of GTPase activity,cellular response to platelet-derived growth factor stimulus,regulation of GTPase activity,apical protein localizati…	RNA binding,actin binding,protein binding,protein domain specific binding,protein homodimerization activity,cadherin binding,ATPase binding	0	1.38642e+06	1.62099e+06	1.7143e+06	1.72839e+06	1.65843e+06	1.71356e+06	1.55009e+06	1.65136e+06
F6YVP7;P62270	Rps18-ps6;Rps18	Small ribosomal subunit protein uS13	F6YVP7_MOUSE;RS18_MOUSE	cytosol,small ribosomal subunit;nucleus,cytosol,focal adhesion,small ribosomal subunit,membrane,cytosolic small ribosomal subunit,extracellular matrix,extracellular exosome	translation,ribosome biogenesis;translation,ribosome biogenesis	RNA binding,structural constituent of ribosome;RNA binding,structural constituent of ribosome,protein binding,rRNA binding,protein kinase binding	0	1.92757e+06	1.89931e+06	1.92918e+06	2.02336e+06	1.64849e+06	1.76598e+06	1.82381e+06	1.78236e+06
Q922R8	Pdia6	Protein disulfide-isomerase A6	PDIA6_MOUSE	extracellular space,endoplasmic reticulum,endoplasmic reticulum lumen,endoplasmic reticulum-Golgi intermediate compartment,cytosol,plasma membrane,endoplasmic reticulum chaperone complex,melanosome,extracellular exosome	protein folding,platelet activation,response to endoplasmic reticulum stress,apoptotic cell clearance,cell redox homeostasis,oxidation-reduction process,platelet aggregation	protein disulfide isomerase activity,peptide disulfide oxidoreductase activity	0	1.87817e+06	1.7872e+06	2.43556e+06	1.9645e+06	1.63429e+06	1.7568e+06	1.79973e+06	1.67334e+06
P47911	Rpl6	Large ribosomal subunit protein eL6	RL6_MOUSE	nucleus,nucleolus,cytoplasm,focal adhesion,membrane,cytosolic large ribosomal subunit,cytoplasmic ribonucleoprotein granule	ribosomal large subunit assembly,cytoplasmic translation	RNA binding,structural constituent of ribosome,cadherin binding	0	1.69205e+06	1556541	1.51515e+06	1.73649e+06	1.61342e+06	1.47468e+06	1.4594e+06	1.53748e+06
A0A0J9YUZ4;P63158	Hmgb1	High mobility group box 1 (Fragment);High mobility group protein B1	A0A0J9YUZ4_MOUSE;HMGB1_MOUSE	;condensed chromosome,extracellular region,extracellular space,nucleus,cytoplasm,early endosome,endoplasmic reticulum-Golgi intermediate compartment,plasma membrane,cell surface,transcriptional repressor complex,neuron projection	;eye development,myeloid dendritic cell activation,positive regulation of protein phosphorylation,endothelial cell proliferation,positive regulation of mesenchymal cell proliferation,activation of innate immune response,plasmacytoid dendritic cell activation,macrophage activation involved in immune response,inflammatory response to antigenic stimulus,regulation of tolerance induction,regulation o…	;four-way junction DNA binding,open form four-way junction DNA binding,crossed form four-way junction DNA binding,bubble DNA binding,lipopolysaccharide binding,phosphatidylserine binding,bent DNA binding,damaged DNA binding,double-stranded DNA binding,transcription factor activity, sequence-specific DNA binding,double-stranded RNA binding,single-stranded RNA binding,cytokine activity,protein bind…	0	1.44352e+06	1.17006e+06	1.13996e+06	986753	1.61046e+06	1.13063e+06	1.40314e+06	1307182
P62737	Acta2	Actin, aortic smooth muscle	ACTA_MOUSE	extracellular space,cytoplasm,cytoskeleton,actin cytoskeleton,lamellipodium,filopodium,smooth muscle contractile fiber,protein complex,cell body,extracellular exosome	regulation of blood pressure,response to virus,positive regulation of gene expression,vascular smooth muscle contraction,glomerular mesangial cell development,mesenchyme migration	protein binding,ATP binding,protein kinase binding	0	1.16504e+06	1.24845e+06	1.30399e+06	1.09495e+06	1.60945e+06	1.29873e+06	1.14478e+06	1.55741e+06
P43277	H1-3	Histone H1.3	H13_MOUSE	nucleosome,nuclear chromatin,nuclear euchromatin	negative regulation of transcription from RNA polymerase II promoter,nucleosome assembly,regulation of transcription from RNA polymerase II promoter,nucleosome positioning,histone H3-K4 trimethylation,histone H3-K27 trimethylation	DNA binding,RNA binding,protein binding,chromatin DNA binding	8.86469e-291	1.45586e+06	1.20233e+06	1332388	1.99069e+06	1.59284e+06	1.92929e+06	2385452	1.73643e+06
Q61937	Npm1	Nucleophosmin	NPM_MOUSE	granular component,nucleus,nucleoplasm,nucleolus,cytoplasm,centrosome,cytosol,focal adhesion,large ribosomal subunit,small ribosomal subunit,membrane,nuclear matrix,nuclear speck,intracellular ribonucleoprotein complex,spindle pole centrosome,protein-DNA complex,protein complex	ribosomal large subunit export from nucleus,ribosomal small subunit export from nucleus,cleavage in ITS2 between 5.8S rRNA and LSU-rRNA of tricistronic rRNA transcript (SSU-rRNA, 5.8S rRNA, LSU-rRNA),cardiac muscle hypertrophy,DNA repair,nucleosome assembly,rRNA export from nucleus,cell volume homeostasis,nucleocytoplasmic transport,centrosome cycle,cell aging,protein localization,positive regula…	core promoter binding,RNA polymerase II transcription coactivator activity,p53 binding,transcription coactivator activity,RNA binding,protein kinase inhibitor activity,protein binding,ATP binding,phosphatidylinositol-3,4,5-trisphosphate binding,transcription factor binding,rRNA binding,protein kinase binding,Tat protein binding,activating transcription factor binding,histone binding,protein homod…	0	803177	920359	1073721	822629	1.53926e+06	838315	817408	1.0599e+06
P49312;Q5EBP8	Hnrnpa1	Heterogeneous nuclear ribonucleoprotein A1	ROA1_MOUSE;Q5EBP8_MOUSE	nucleus,nucleoplasm,spliceosomal complex,cytoplasm,intracellular ribonucleoprotein complex;	alternative mRNA splicing, via spliceosome,RNA splicing,mRNA transport,nuclear export,nuclear import,cellular response to sodium arsenite;	single-stranded DNA binding,miRNA binding;	0	1.23317e+06	1.26005e+06	1.23489e+06	1.1665e+06	1.51507e+06	1.28261e+06	1.0409e+06	1.53231e+06
P43274	H1-4	Histone H1.4	H14_MOUSE	nuclear nucleosome,nucleus,nuclear heterochromatin,extracellular exosome,nucleolus	negative regulation of transcription from RNA polymerase II promoter,nucleosome assembly,regulation of transcription from RNA polymerase II promoter,nucleosome positioning,histone H3-K4 trimethylation,histone H3-K27 trimethylation	DNA binding,double-stranded DNA binding,RNA binding,calcium ion binding,protein binding,ATP binding,GTP binding,AMP binding,chromatin DNA binding,dATP binding,ADP binding	0	1.62161e+06	1.29185e+06	996580	1.83502e+06	1.51401e+06	1.65516e+06	1.79484e+06	1447020
P60335	Pcbp1	Poly(rC)-binding protein 1	PCBP1_MOUSE	nucleus,nucleoplasm,cytoplasm,cytosol,membrane,nuclear speck,cytoplasmic ribonucleoprotein granule,extracellular exosome	mRNA processing,viral RNA genome replication,positive regulation of translation,positive regulation of transcription from RNA polymerase II promoter	RNA polymerase II transcription factor activity, sequence-specific DNA binding,single-stranded DNA binding,RNA binding,mRNA binding,mRNA 3'-UTR binding,protein binding,translation activator activity,cadherin binding,sequence-specific single stranded DNA binding	0	1.32227e+06	1337977	1.66957e+06	1.2087e+06	1.48856e+06	1.21133e+06	1.31397e+06	1.33782e+06
A2AH85;O08810	Eftud2	116 kDa U5 small nuclear ribonucleoprotein component	A2AH85_MOUSE;U5S1_MOUSE	;nucleus,nucleoplasm,cytosol,Cajal body,membrane,nuclear speck,extracellular matrix,U4/U6 x U5 tri-snRNP complex,catalytic step 2 spliceosome	;mRNA processing,RNA splicing	;RNA binding,GTPase activity,GTP binding	0	1.41511e+06	1430780	1.70864e+06	1.50122e+06	1.48361e+06	1.50984e+06	1.45293e+06	1.53587e+06
E9PXM9	Fbxw24	F-box and WD-40 domain protein 24	E9PXM9_MOUSE	cellular_component	biological_process	molecular_function	0	1.06914e+06	1.43619e+06	1.24258e+06	1379067	1.46783e+06	1.73567e+06	1.32387e+06	1.69424e+06
P34884	Mif	Macrophage migration inhibitory factor	MIF_MOUSE	extracellular region,extracellular space,nucleoplasm,cytosol,cell surface,vesicle,myelin sheath,extracellular exosome	prostaglandin biosynthetic process,positive regulation of protein phosphorylation,positive regulation of adaptive immune response,negative regulation of mature B cell apoptotic process,inflammatory response,cell surface receptor signaling pathway,cell aging,cell proliferation,regulation of receptor activity,negative regulation of gene expression,positive regulation of protein kinase A signaling,n…	protease binding,dopachrome isomerase activity,receptor binding,cytokine activity,cytokine receptor binding,chemoattractant activity,identical protein binding,phenylpyruvate tautomerase activity	0	1.45212e+06	983867	837281	761581	1465665	801218	1.89763e+06	947786
P09405	Ncl	Nucleolin	NUCL_MOUSE	nucleus,nucleoplasm,nucleolus,cell cortex,membrane,intracellular ribonucleoprotein complex,cytoplasmic ribonucleoprotein granule,extracellular exosome	angiogenesis,negative regulation of translation,positive regulation of transcription from RNA polymerase II promoter,cellular response to epidermal growth factor stimulus,positive regulation of transcription of nuclear large rRNA transcript from RNA polymerase I promoter,cellular response to leukemia inhibitory factor	RNA binding,protein binding,protein C-terminus binding,telomeric DNA binding,identical protein binding,DNA topoisomerase binding,mRNA 5'-UTR binding	0	1.23057e+06	1.19666e+06	1.37991e+06	1.11868e+06	1.44681e+06	1173350	1.04401e+06	1278831
Q9D8N0	Eef1g	Elongation factor 1-gamma	EF1G_MOUSE	nucleus,cytoplasm,membrane,extracellular exosome,endoplasmic reticulum	translational elongation,glutathione metabolic process,response to virus	translation elongation factor activity,glutathione transferase activity,cadherin binding	0	1.68729e+06	1.60728e+06	1.68577e+06	1604953	1.44658e+06	1.37808e+06	1.55846e+06	1.56336e+06
P61358	Rpl27	Large ribosomal subunit protein eL27	RL27_MOUSE	nucleus,focal adhesion,membrane,cytosolic large ribosomal subunit,intracellular ribonucleoprotein complex,extracellular matrix,extracellular exosome	rRNA processing,translation,response to aldosterone	RNA binding,structural constituent of ribosome	0	1.51957e+06	1.45333e+06	1.32301e+06	1.3251e+06	1.44027e+06	1.48988e+06	1.30782e+06	1474226
Q91VC3	Eif4a3	Eukaryotic initiation factor 4A-III	IF4A3_MOUSE	nucleus,nucleoplasm,nucleolus,cytoplasm,membrane,nuclear speck,dendrite,exon-exon junction complex,neuronal cell body,catalytic step 2 spliceosome	nuclear-transcribed mRNA catabolic process, nonsense-mediated decay,regulation of alternative mRNA splicing, via spliceosome,rRNA processing,mRNA processing,associative learning,RNA splicing,RNA secondary structure unwinding,response to organic cyclic compound,negative regulation of translation,exploration behavior,positive regulation of translation,positive regulation of transcription from RNA p…	RNA binding,mRNA binding,ATP-dependent RNA helicase activity,ATP binding,poly(A) binding,selenocysteine insertion sequence binding,RNA stem-loop binding,ribonucleoprotein complex binding	0	1.3891e+06	1.39048e+06	1.44421e+06	1.48293e+06	1.43453e+06	1396832	1.3547e+06	1.41126e+06
P62702	Rps4x	Small ribosomal subunit protein eS4	RS4X_MOUSE	nucleus,ribosome,polysome,focal adhesion,small ribosomal subunit,membrane,cytosolic small ribosomal subunit,intracellular ribonucleoprotein complex,extracellular matrix,cytoplasmic ribonucleoprotein granule,extracellular exosome	translation,multicellular organism development,positive regulation of cell proliferation,positive regulation of translation	RNA binding,structural constituent of ribosome,rRNA binding	0	1.51431e+06	1.4278e+06	1.56461e+06	1.56144e+06	1.42962e+06	1.35552e+06	1.40495e+06	1409434
P14131	Rps16	Small ribosomal subunit protein uS9	RS16_MOUSE	focal adhesion,small ribosomal subunit,membrane,cytosolic small ribosomal subunit,extracellular matrix,extracellular exosome	maturation of SSU-rRNA from tricistronic rRNA transcript (SSU-rRNA, 5.8S rRNA, LSU-rRNA),rRNA processing,translation,ribosomal small subunit biogenesis,liver regeneration,cellular response to leukemia inhibitory factor	RNA binding,structural constituent of ribosome	0	1.61592e+06	1.60234e+06	1.56371e+06	1.76156e+06	1.4225e+06	1.50176e+06	1.49293e+06	1.52777e+06
P35979	Rpl12	Large ribosomal subunit protein uL11	RL12_MOUSE	nucleus,nucleolus,cytoplasm,focal adhesion,membrane,cytosolic large ribosomal subunit,extracellular matrix,extracellular exosome	ribosomal large subunit assembly,translation	RNA binding,structural constituent of ribosome,rRNA binding	0	1.38495e+06	1.35846e+06	1.7066e+06	1.34977e+06	1418964	1.36584e+06	1.12894e+06	1.40386e+06
Q64GA5	Pla2g4c	Cytosolic phospholipase A2 gamma	PA24C_MOUSE	nuclear envelope,nucleoplasm,spindle,cell cortex	glycerophospholipid catabolic process	calcium-independent phospholipase A2 activity,Requires Ontology	0	1.13681e+06	1.48602e+06	1.56638e+06	1.55772e+06	1.4155e+06	1.77046e+06	1.42045e+06	1.64002e+06
Q80W85	Npm2	Nucleoplasmin-2	NPM2_MOUSE	cytoplasmic chromatin,nuclear chromatin,nucleus	chromatin remodeling,regulation of exit from mitosis,single fertilization,embryo development,oocyte differentiation,chromatin modification,positive regulation of catalytic activity,positive regulation of DNA replication,positive regulation of meiotic nuclear division,protein homooligomerization	chromatin binding,enzyme binding	0	862747	1.26049e+06	1.34163e+06	1.23161e+06	1.41092e+06	1.70054e+06	1.06412e+06	1728170
B2M1R7;Q61990	Pcbp2	Poly(RC) binding protein 2;Poly(rC)-binding protein 2	B2M1R7_MOUSE;PCBP2_MOUSE	;nucleus,nucleoplasm,cytoplasm,cytosol,focal adhesion,membrane,intracellular ribonucleoprotein complex,extracellular exosome	;viral RNA genome replication,proteasome-mediated ubiquitin-dependent protein catabolic process,innate immune response,negative regulation of defense response to virus,defense response to virus,IRES-dependent viral translational initiation	;DNA binding,RNA binding,protein binding,enzyme binding,ubiquitin protein ligase binding,C-rich single-stranded DNA binding	0	1.18758e+06	1.22559e+06	1.45513e+06	1.23016e+06	1380453	1.1819e+06	1.30011e+06	1.23621e+06
P62301	Rps13	Small ribosomal subunit protein uS15	RS13_MOUSE	nucleus,nucleolus,focal adhesion,membrane,cytosolic small ribosomal subunit,extracellular matrix,extracellular exosome	translation,negative regulation of RNA splicing	RNA binding,mRNA binding,structural constituent of ribosome,mRNA 5'-UTR binding,small ribosomal subunit rRNA binding,5.8S rRNA binding	0	1.6779e+06	1.61966e+06	1.53132e+06	1.78896e+06	1377622	1.41019e+06	1.55805e+06	1.47968e+06
P61982	Ywhag	14-3-3 protein gamma	1433G_MOUSE	cytosol,focal adhesion,membrane,cytoplasmic vesicle membrane,myelin sheath,extracellular exosome	protein targeting,cellular response to insulin stimulus,regulation of neuron differentiation,regulation of synaptic plasticity	RNA binding,actin binding,protein kinase C binding,insulin-like growth factor receptor binding,protein binding,protein domain specific binding,receptor tyrosine kinase binding,identical protein binding	0	972738	980625	1.17334e+06	1.09643e+06	1372611	1.12047e+06	1163668	1.11389e+06
P97351	Rps3a	Small ribosomal subunit protein eS1	RS3A_MOUSE	nucleus,nucleolus,endoplasmic reticulum,cytosol,focal adhesion,cytosolic small ribosomal subunit,intracellular ribonucleoprotein complex,extracellular matrix,extracellular exosome	cytoplasmic translation,translation,cell differentiation,negative regulation of apoptotic process	structural constituent of ribosome,protein binding,mRNA 5'-UTR binding	0	1.52793e+06	1.48366e+06	1.48699e+06	1.4169e+06	1.34752e+06	1.36725e+06	1.38732e+06	1.34996e+06
A2A513;P02535	Krt10	Keratin, type I cytoskeletal 10;Keratin, type I cytoskeletal 10	A2A513_MOUSE;K1C10_MOUSE	;keratin filament	;keratinocyte development,epidermis development,epithelial cell differentiation,intermediate filament organization,cellular response to calcium ion	;structural molecule activity,protein binding,cytoskeletal protein binding	0	960580	1.23415e+06	2.0956e+06	1.21155e+06	1.34454e+06	1.01846e+06	1.5903e+06	1.34694e+06
Q8C2W3	Oas1e	2'-5' oligoadenylate synthetase 1E	Q8C2W3_MOUSE				0	946493	1.11824e+06	1.18749e+06	1.12969e+06	1344266	1406450	1.09883e+06	1389383
Q6ZWN5	Rps9	Small ribosomal subunit protein uS4	RS9_MOUSE	nucleus,nucleolus,cytoplasm,focal adhesion,membrane,cytosolic small ribosomal subunit,intracellular ribonucleoprotein complex,extracellular exosome	translation,positive regulation of cell proliferation,positive regulation of translational fidelity	RNA binding,structural constituent of ribosome,rRNA binding,translation regulator activity	0	1.47543e+06	1.38409e+06	1.31942e+06	1.56335e+06	1.34248e+06	1.40256e+06	1.46412e+06	1.41358e+06
P48036	Anxa5	Annexin A5	ANXA5_MOUSE	intracellular,focal adhesion,external side of plasma membrane,membrane,extracellular exosome,endothelial microparticle	blood coagulation,response to organic substance,negative regulation of coagulation	calcium ion binding,protein binding,calcium-dependent phospholipid binding	0	1.26525e+06	994509	1.36327e+06	983989	1.32171e+06	921044	1135570	1.0767e+06
P25444	Rps2	Small ribosomal subunit protein uS5	RS2_MOUSE	nucleus,nucleoplasm,focal adhesion,membrane,cytosolic small ribosomal subunit,extracellular exosome	translation,cellular response to interleukin-4	RNA binding,mRNA binding,structural constituent of ribosome,fibroblast growth factor binding,enzyme binding,cadherin binding	0	1.40395e+06	1.35123e+06	1.3977e+06	1.44526e+06	1.31717e+06	1263475	1.31301e+06	1293050
P48759	Ptx3	Pentraxin-related protein PTX3	PTX3_MOUSE	extracellular space	response to yeast,opsonization,negative regulation by host of viral exo-alpha-sialidase activity,negative regulation by host of viral glycoprotein metabolic process,innate immune response,positive regulation of nitric oxide biosynthetic process,negative regulation of viral entry into host cell,positive regulation of phagocytosis,negative regulation of exo-alpha-sialidase activity,negative regulat…	complement component C1q binding,(1->3)-beta-D-glucan binding,identical protein binding,virion binding	0	3.37371e+06	3.14586e+06	3.48387e+06	2889850	1.29556e+06	1.50364e+06	1.29442e+06	1.14887e+06
P10639	Txn	Thioredoxin	THIO_MOUSE	nucleus,cytoplasm,mitochondrion,cytosol,extracellular exosome	negative regulation of transcription from RNA polymerase II promoter,transcription, DNA-templated,glycerol ether metabolic process,response to radiation,positive regulation of peptidyl-serine phosphorylation,regulation of protein import into nucleus, translocation,cellular response to oxidative stress,positive regulation of DNA binding,cell redox homeostasis,negative regulation of protein export …	RNA binding,thioredoxin-disulfide reductase activity,protein binding,protein disulfide oxidoreductase activity,peptide disulfide oxidoreductase activity,oxidoreductase activity, acting on a sulfur group of donors, disulfide as acceptor,protein-disulfide reductase activity	0	851625	824843	1.04501e+06	648134	1.24967e+06	809664	733428	983029
Q62005	Zp1	Zona pellucida sperm-binding protein 1	ZP1_MOUSE	proteinaceous extracellular matrix,plasma membrane,integral component of membrane,extracellular matrix,Golgi apparatus,secretory granule	single fertilization		0	826304	1.1984e+06	944193	1.40927e+06	1.21965e+06	1.63862e+06	1.03014e+06	1.44444e+06
Q9CXW4	Rpl11	Large ribosomal subunit protein uL5	RL11_MOUSE	nucleoplasm,nucleolus,cytoplasm,membrane,cytosolic large ribosomal subunit,extracellular matrix,protein complex,extracellular exosome	ribosomal large subunit assembly,rRNA processing,translation,protein targeting,positive regulation of gene expression,positive regulation of protein binding,negative regulation of proteasomal ubiquitin-dependent protein catabolic process,protein localization to nucleus,ribosomal large subunit biogenesis,protein stabilization,regulation of signal transduction by p53 class mediator,positive regulat…	RNA binding,structural constituent of ribosome,protein binding,5S rRNA binding,ubiquitin protein ligase binding,ubiquitin ligase inhibitor activity	0	1.09815e+06	1.2219e+06	1.28366e+06	964063	1.20852e+06	976985	1.07583e+06	1.13205e+06
Q9JKX6	Nudt5	ADP-sugar pyrophosphatase	NUDT5_MOUSE	nucleus,extracellular exosome	nucleobase-containing compound metabolic process,chromatin remodeling,ribonucleoside diphosphate catabolic process,D-ribose catabolic process,ATP generation from poly-ADP-D-ribose	magnesium ion binding,nucleotidyltransferase activity,nucleoside-diphosphatase activity,ADP-sugar diphosphatase activity,snoRNA binding,protein homodimerization activity,8-oxo-dGDP phosphatase activity,ADP-ribose diphosphatase activity,m7G(5')pppN diphosphatase activity	0	686349	807595	1056926	869125	1.19828e+06	1.02147e+06	736733	862246
O70251	Eef1b	Elongation factor 1-beta	EF1B_MOUSE	cytoplasm,eukaryotic translation elongation factor 1 complex,endoplasmic reticulum	translational elongation,response to ethanol	translation elongation factor activity,protein binding	0	923234	901860	1.24927e+06	967296	1.19802e+06	817856	808899	994934
Q9EST5	Anp32b	Acidic leucine-rich nuclear phosphoprotein 32 family member B	AN32B_MOUSE	nucleus,nucleolus,cytoplasm,extracellular exosome	G1/S transition of mitotic cell cycle,vasculature development,nucleosome assembly,nucleocytoplasmic transport,activation of cysteine-type endopeptidase activity involved in apoptotic process,ventricular system development,regulation of cysteine-type endopeptidase activity involved in apoptotic process,histone exchange,negative regulation of cell differentiation,positive regulation of protein expo…	histone binding,RNA polymerase binding	0	1.02714e+06	976037	1.04626e+06	785189	1.18983e+06	962190	864958	1.0687e+06
Q9Z204	Hnrnpc	Heterogeneous nuclear ribonucleoproteins C1/C2	HNRPC_MOUSE	nuclear chromatin,nucleus,nucleoplasm,spliceosomal complex,cytosol,actin cytoskeleton,membrane,protein complex,pronucleus,extracellular exosome,catalytic step 2 spliceosome,telomerase holoenzyme complex	mRNA splicing, via spliceosome,osteoblast differentiation,negative regulation of telomere maintenance via telomerase,ATP-dependent chromatin remodeling,3'-UTR-mediated mRNA stabilization	RNA polymerase II core promoter proximal region sequence-specific DNA binding,RNA polymerase II distal enhancer sequence-specific DNA binding,RNA binding,mRNA binding,mRNA 3'-UTR binding,poly(U) RNA binding,nucleosomal DNA binding,identical protein binding,telomerase RNA binding,N6-methyladenosine-containing RNA binding	0	1.14147e+06	1.21881e+06	1.30811e+06	1.2905e+06	1.18656e+06	1.23159e+06	1.11403e+06	1.23391e+06
P48962	Slc25a4	ADP/ATP translocase 1	ADT1_MOUSE	nucleus,mitochondrion,mitochondrial outer membrane,mitochondrial inner membrane,integral component of membrane,myelin sheath	apoptotic mitochondrial changes,ADP transport,ATP transport,regulation of mitochondrial membrane permeability,transmembrane transport,negative regulation of necroptotic process	ATP:ADP antiporter activity,protein binding	0	1.29459e+06	1.36815e+06	1.63683e+06	1.75287e+06	1.18296e+06	1.74976e+06	1.41493e+06	1.52325e+06
P62242	Rps8	Small ribosomal subunit protein eS8	RS8_MOUSE	nucleus,endoplasmic reticulum,cytosol,focal adhesion,membrane,cytosolic small ribosomal subunit,intracellular ribonucleoprotein complex,extracellular exosome	maturation of SSU-rRNA from tricistronic rRNA transcript (SSU-rRNA, 5.8S rRNA, LSU-rRNA),translation	RNA binding,structural constituent of ribosome	0	1.33156e+06	1.28293e+06	1.42594e+06	1.34527e+06	1.17545e+06	1.16984e+06	1.14703e+06	1.23692e+06
P68040	Rack1	Small ribosomal subunit protein RACK1	RACK1_MOUSE	phagocytic cup,nucleus,nucleoplasm,cytoplasm,mitochondrion,cytosol,small ribosomal subunit,dendrite,midbody,neuron projection,neuronal cell body,perikaryon,cell body,perinuclear region of cytoplasm,extracellular exosome,IRE1-RACK1-PP2A complex	osteoblast differentiation,positive regulation of protein phosphorylation,translation,apoptotic process,activation of cysteine-type endopeptidase activity involved in apoptotic process,cell cycle,gastrulation,protein localization,negative regulation of gene expression,protein ubiquitination,negative regulation of translation,negative regulation of Wnt signaling pathway,negative regulation of cell…	RNA binding,receptor activity,protein kinase C binding,protein binding,ion channel inhibitor activity,cysteine-type endopeptidase activator activity involved in apoptotic process,enzyme binding,protein phosphatase binding,protein tyrosine kinase inhibitor activity,cyclin binding,receptor tyrosine kinase binding,signaling adaptor activity,SH2 domain binding,protein homodimerization activity,riboso…	0	1.28287e+06	1.24064e+06	1.41074e+06	1.26353e+06	1169306	1.13571e+06	1.14773e+06	1.20072e+06
P62245	Rps15a	Small ribosomal subunit protein uS8	RS15A_MOUSE	cytoplasm,mitochondrion,membrane,cytosolic small ribosomal subunit,extracellular matrix,extracellular exosome	translation,positive regulation of cell proliferation,response to virus,positive regulation of cell cycle	RNA binding,structural constituent of ribosome	0	1.43309e+06	1473851	1583288	1.37334e+06	1.15742e+06	1179706	1.43157e+06	1.31839e+06
Q61656;Q8BTS0	Ddx5	Probable ATP-dependent RNA helicase DDX5	DDX5_MOUSE;Q8BTS0_MOUSE	nucleus,nucleolus,cytoplasm,membrane,intracellular ribonucleoprotein complex,extracellular matrix,extracellular exosome,catalytic step 2 spliceosome,SMAD protein complex;	negative regulation of transcription from RNA polymerase II promoter,alternative mRNA splicing, via spliceosome,regulation of alternative mRNA splicing, via spliceosome,nuclear-transcribed mRNA catabolic process,epithelial to mesenchymal transition,regulation of transcription from RNA polymerase II promoter,circadian rhythm,mRNA transcription,RNA secondary structure unwinding,BMP signaling pathwa…	transcription cofactor activity,RNA binding,RNA helicase activity,mRNA 3'-UTR binding,ATP-dependent RNA helicase activity,protein binding,ATP binding,MH2 domain binding,pre-mRNA binding,ribonucleoprotein complex binding,SMAD binding,androgen receptor binding,R-SMAD binding,primary miRNA binding,promoter-specific chromatin binding;	0	1.04185e+06	1.07834e+06	1.19651e+06	1.12963e+06	1.14098e+06	1.12499e+06	947225	1.07781e+06
Q3UXL1	Akr1cl	Aldo-keto reductase family 1, member C-like	Q3UXL1_MOUSE	cellular_component	biological_process,oxidation-reduction process	molecular_function,oxidoreductase activity	0	924225	753518	846092	711630	1.12938e+06	785924	1.12593e+06	1.08815e+06
P0C0S6;Q3THW5	H2az1;H2az2	Histone H2A.Z;Histone H2A.V	H2AZ_MOUSE;H2AV_MOUSE	nucleosome,nuclear chromatin,nucleus,nuclear euchromatin,nuclear heterochromatin,extracellular exosome,Barr body;nucleosome,nuclear chromatin,nucleus,extracellular exosome	chromatin silencing,multicellular organism development,positive regulation of transcription from RNA polymerase II promoter,cellular response to estradiol stimulus;chromatin silencing	RNA polymerase II core promoter proximal region sequence-specific DNA binding,RNA polymerase II core promoter sequence-specific DNA binding,RNA polymerase II distal enhancer sequence-specific DNA binding,DNA binding,chromatin DNA binding,nucleosomal DNA binding,protein heterodimerization activity;DNA binding,protein heterodimerization activity	0	1.22513e+06	1.22729e+06	1.25573e+06	1.45902e+06	1.11992e+06	1504139	1298782	1.34268e+06
A0A991ENV6	Sfpq	Splicing factor proline/glutamine rich (polypyrimidine tract binding protein associated)	A0A991ENV6_MOUSE				0	1.06118e+06	954345	938324	944085	1.11835e+06	956060	1.03057e+06	979342
Q9D1G1	Rab1b	Ras-related protein Rab-1B	RAB1B_MOUSE	Golgi membrane,mitochondrion,endoplasmic reticulum membrane,endoplasmic reticulum-Golgi intermediate compartment,Golgi apparatus,pre-autophagosomal structure membrane,extracellular exosome	ER to Golgi vesicle-mediated transport,autophagy,protein transport,virion assembly,positive regulation of glycoprotein metabolic process,regulation of autophagosome assembly	GTPase activity,GTP binding	0	924459	1.01903e+06	1.23817e+06	1.04304e+06	1.11771e+06	1.19867e+06	924291	1.07302e+06
P63325	Rps10	Small ribosomal subunit protein eS10	RS10_MOUSE	nucleolus,cytosol,focal adhesion,membrane,cytosolic small ribosomal subunit,extracellular matrix,extracellular exosome	ribosomal small subunit assembly	tRNA binding,RNA binding,structural constituent of ribosome	0	1.31193e+06	992232	1.02425e+06	1105134	1.10702e+06	943182	938694	1.03719e+06
P47738	Aldh2	Aldehyde dehydrogenase, mitochondrial	ALDH2_MOUSE	mitochondrion,mitochondrial matrix,extracellular exosome	ethanol catabolic process,oxidation-reduction process	aldehyde dehydrogenase (NAD) activity,protein binding,NAD binding	0	964906	1.0579e+06	1.36891e+06	1.36774e+06	1.10437e+06	1.32004e+06	1.14587e+06	1.23086e+06
Q61598	Gdi2	Rab GDP dissociation inhibitor beta	GDIB_MOUSE	Golgi apparatus,focal adhesion,membrane,vesicle,myelin sheath,extracellular exosome	small GTPase mediated signal transduction,protein transport,positive regulation of GTPase activity	RNA binding,Rab GDP-dissociation inhibitor activity,GTPase activator activity,protein binding	0	886609	823234	832607	751995	1.08575e+06	866139	838548	959136
Q62318	Trim28	Transcription intermediary factor 1-beta	TIF1B_MOUSE	chromatin,nucleus,nucleoplasm,nuclear euchromatin,nuclear heterochromatin,RNA polymerase II transcription factor complex,nucleolus	negative regulation of transcription from RNA polymerase II promoter,in utero embryonic development,epithelial to mesenchymal transition,DNA repair,transcription, DNA-templated,protein phosphorylation,Ras protein signal transduction,embryo implantation,protein ubiquitination,chromatin modification,protein sumoylation,positive regulation of transcription factor import into nucleus,DNA methylation …	RNA polymerase II transcription coactivator activity,DNA binding,chromatin binding,transcription coactivator activity,transcription corepressor activity,RNA binding,protein kinase activity,ubiquitin-protein transferase activity,protein binding,zinc ion binding,ubiquitin protein ligase binding,Krueppel-associated box domain binding,chromo shadow domain binding,promoter-specific chromatin binding,t…	0	899996	833967	1008112	750614	1.08515e+06	816863	829494	941939
E9PZF0	Nme1nme2	Nucleoside diphosphate kinase	E9PZF0_MOUSE	intracellular	nucleoside diphosphate phosphorylation,GTP biosynthetic process,UTP biosynthetic process,CTP biosynthetic process,regulation of apoptotic process	nucleoside diphosphate kinase activity,ATP binding	0	1.05571e+06	988935	736144	777924	1078553	746571	875606	980670
P13864	Dnmt1	DNA (cytosine-5)-methyltransferase 1	DNMT1_MOUSE	heterochromatin,nucleus,nucleoplasm,replication fork,pericentric heterochromatin,cytoplasm	negative regulation of transcription from RNA polymerase II promoter,chromatin silencing at rDNA,DNA methylation,transcription, DNA-templated,Ras protein signal transduction,maintenance of DNA methylation,regulation of gene expression,positive regulation of gene expression,gene silencing,chromatin modification,DNA methylation on cytosine,regulation of cell proliferation,DNA methylation involved i…	DNA binding,chromatin binding,RNA binding,DNA (cytosine-5-)-methyltransferase activity,protein binding,methyltransferase activity,zinc ion binding,methyl-CpG binding,DNA-methyltransferase activity,DNA (cytosine-5-)-methyltransferase activity, acting on CpG substrates,promoter-specific chromatin binding	0	842669	1.07727e+06	1.0396e+06	1220597	1.07785e+06	1.37621e+06	999028	1328257
P27659	Rpl3	Large ribosomal subunit protein uL3	RL3_MOUSE	nucleus,nucleolus,cytoplasm,cytosol,focal adhesion,cytosolic large ribosomal subunit,protein complex,extracellular exosome	ribosomal large subunit assembly,translation,cellular response to interleukin-4	RNA binding,structural constituent of ribosome,5S rRNA binding	0	1.09543e+06	1.00964e+06	964307	1.0328e+06	1.07691e+06	1.00279e+06	915334	1.0079e+06
Q05816	Fabp5	Fatty acid-binding protein 5	FABP5_MOUSE	cytoplasm,extracellular exosome	glucose metabolic process,lipid metabolic process,phosphatidylcholine biosynthetic process,glucose transport	transporter activity,lipid binding	0	762132	649714	688583	521593	1073129	525159	781233	753542
A2AL12;Q8BG05	Hnrnpa3	Heterogeneous nuclear ribonucleoprotein A3	A2AL12_MOUSE;ROA3_MOUSE	;spliceosomal complex	;mRNA processing,RNA splicing	;RNA binding	0	752378	727201	666868	703247	1.06508e+06	830458	690937	928994
G3UYV7;P62858	Rps28	Small ribosomal subunit protein eS28 (Fragment);Small ribosomal subunit protein eS28	G3UYV7_MOUSE;RS28_MOUSE	;small ribosomal subunit,cytosolic small ribosomal subunit,extracellular exosome	;ribosomal small subunit assembly,rRNA processing,translation,maturation of SSU-rRNA,ribosome biogenesis,ribosomal small subunit biogenesis	;RNA binding,structural constituent of ribosome	0	792552	746886	995525	765140	1.05453e+06	735844	850854	824306
Q99PT1	Arhgdia	Rho GDP-dissociation inhibitor 1	GDIR1_MOUSE	immunological synapse,nucleus,cytosol,membrane,extracellular exosome	Rho protein signal transduction,regulation of cell shape,negative regulation of cell migration,regulation of protein localization,regulation of Rho protein signal transduction,positive regulation of GTPase activity,cellular response to mechanical stimulus,cellular response to organic cyclic compound,cellular response to redox state,semaphorin-plexin signaling pathway,regulation of actin cytoskele…	Rho GDP-dissociation inhibitor activity,GTPase activator activity,fatty acid binding,protein binding,Rho GTPase binding,protein kinase binding,Hsp90 protein binding	0	1.09899e+06	940283	1.19119e+06	801291	1.0531e+06	804096	1.04129e+06	997387
P62918	Rpl8	Large ribosomal subunit protein uL2	RL8_MOUSE	focal adhesion,membrane,cytosolic large ribosomal subunit	cytoplasmic translation,cellular response to nerve growth factor stimulus	RNA binding,structural constituent of ribosome,protein binding,5.8S rRNA binding	0	1.23856e+06	1.30423e+06	1.1623e+06	1326243	1.0474e+06	1.04928e+06	1.2181e+06	1.10855e+06
P62264	Rps14	Small ribosomal subunit protein uS11	RS14_MOUSE	nucleolus,mitochondrion,focal adhesion,membrane,cytosolic small ribosomal subunit,extracellular matrix,extracellular exosome	ribosomal small subunit assembly,negative regulation of transcription from RNA polymerase II promoter,maturation of SSU-rRNA from tricistronic rRNA transcript (SSU-rRNA, 5.8S rRNA, LSU-rRNA),translation,regulation of translation,erythrocyte differentiation,maturation of SSU-rRNA	RNA binding,structural constituent of ribosome,translation regulator activity,mRNA 5'-UTR binding,small ribosomal subunit rRNA binding	0	1.28619e+06	1.12288e+06	1.01432e+06	1.11376e+06	1.04159e+06	1.00992e+06	1.12375e+06	1.11797e+06
Q3UXD9;Q99MZ7	Pecr	Peroxisomal trans-2-enoyl-CoA reductase	Q3UXD9_MOUSE;PECR_MOUSE	;mitochondrion,peroxisome,peroxisomal membrane,intracellular membrane-bounded organelle	;fatty acid elongation,phytol metabolic process,oxidation-reduction process	;receptor binding,trans-2-enoyl-CoA reductase (NADPH) activity	0	837931	1.30167e+06	1.47012e+06	1.64277e+06	1.03658e+06	1.76544e+06	1.16418e+06	1.59754e+06
Q64433	Hspe1	10 kDa heat shock protein, mitochondrial	CH10_MOUSE	mitochondrion,mitochondrial matrix,membrane,extracellular exosome	osteoblast differentiation,response to unfolded protein,chaperone mediated protein folding requiring cofactor	RNA binding,ATP binding,metal ion binding,unfolded protein binding,chaperone binding	9.34871e-271	1.14618e+06	1.15476e+06	1.18362e+06	1.54128e+06	1.03153e+06	1.42443e+06	1.38075e+06	1.37871e+06
P42932	Cct8	T-complex protein 1 subunit theta	TCPQ_MOUSE	zona pellucida receptor complex,nucleoplasm,cytoplasm,centrosome,cytosol,chaperonin-containing T-complex,microtubule,cilium,cell body,intermediate filament cytoskeleton,extracellular exosome	'de novo' protein folding,binding of sperm to zona pellucida,positive regulation of telomere maintenance via telomerase,pore complex assembly,protein stabilization,chaperone-mediated protein folding,toxin transport,positive regulation of establishment of protein localization to telomere,positive regulation of protein localization to Cajal body,positive regulation of telomerase RNA localization to…	protein binding,ATP binding,protein binding involved in protein folding,cadherin binding,unfolded protein binding	0	1.0139e+06	1.03146e+06	1.21684e+06	957360	1.02585e+06	962042	946719	1004347
P67984	Rpl22	Large ribosomal subunit protein eL22	RL22_MOUSE	nucleus,cytoplasm,ribosome,focal adhesion,cytosolic large ribosomal subunit,intracellular ribonucleoprotein complex,extracellular matrix,extracellular exosome	cytoplasmic translation,alpha-beta T cell differentiation	RNA binding,structural constituent of ribosome,heparin binding	0	1.23134e+06	1.10354e+06	994228	1.22461e+06	1.02329e+06	788056	995776	738948
P63038	Hspd1	60 kDa heat shock protein, mitochondrial	CH60_MOUSE	extracellular space,cytoplasm,mitochondrion,mitochondrial inner membrane,mitochondrial matrix,early endosome,peroxisomal matrix,rough endoplasmic reticulum,Golgi apparatus,cytosol,plasma membrane,clathrin-coated pit,cell surface,membrane,mitochondrial crista,coated vesicle,secretory granule,extracellular matrix,zymogen granule,myelin sheath,intracellular membrane-bounded organelle,protein complex…	response to hypoxia,detection of misfolded protein,B cell cytokine production,MyD88-dependent toll-like receptor signaling pathway,positive regulation of T cell mediated immune response to tumor cell,response to ischemia,'de novo' protein folding,activation of cysteine-type endopeptidase activity involved in apoptotic process,response to unfolded protein,apoptotic mitochondrial changes,response t…	lipopolysaccharide binding,protease binding,p53 binding,RNA binding,double-stranded RNA binding,ATP binding,high-density lipoprotein particle binding,hydrolase activity,enzyme binding,ubiquitin protein ligase binding,protein complex binding,apolipoprotein binding,apolipoprotein A-I binding,insulin binding,protein binding involved in protein folding,protein heterodimerization activity,unfolded pro…	0	909065	997417	1226049	1.27577e+06	1014178	1.26485e+06	1.0858e+06	1.1909e+06
A0A3B2WBL1;A0A3B2WDD2;Q5XJF6	Rpl10a	Ribosomal protein	A0A3B2WBL1_MOUSE;A0A3B2WDD2_MOUSE;Q5XJF6_MOUSE	;;	;;	;;	0	1.13663e+06	1.07887e+06	1.00923e+06	1.04662e+06	1.01309e+06	911504	993672	988150
Q9WTX5	Skp1	S-phase kinase-associated protein 1	SKP1_MOUSE	nucleus,cytoplasm,centrosome,cytosol,SCF ubiquitin ligase complex,Cul7-RING ubiquitin ligase complex,extracellular exosome,PcG protein complex	ubiquitin-dependent protein catabolic process,protein ubiquitination,SCF-dependent proteasomal ubiquitin-dependent protein catabolic process,histone H2A monoubiquitination,maintenance of protein location in nucleus	ubiquitin-protein transferase activity,protein binding,beta-catenin binding,protein domain specific binding,cullin family protein binding,ubiquitin protein ligase activity	0	755816	961487	1085712	833863	1.01159e+06	1.08779e+06	1.26256e+06	1.30846e+06
P17918	Pcna	Proliferating cell nuclear antigen	PCNA_MOUSE	cyclin-dependent protein kinase holoenzyme complex,nuclear chromosome, telomeric region,intracellular,nucleus,nuclear lamina,nucleoplasm,replication fork,centrosome,nuclear body,nuclear replication fork,PCNA complex,extracellular exosome,PCNA-p21 complex	negative regulation of transcription from RNA polymerase II promoter,leading strand elongation,base-excision repair, gap-filling,mismatch repair,translesion synthesis,replication fork processing,positive regulation of deoxyribonuclease activity,cellular response to UV,positive regulation of DNA repair,positive regulation of DNA replication,cellular response to xenobiotic stimulus,mitotic telomere…	purine-specific mismatch base pair DNA N-glycosylase activity,chromatin binding,damaged DNA binding,protein binding,enzyme binding,DNA polymerase processivity factor activity,receptor tyrosine kinase binding,dinucleotide insertion or deletion binding,MutLalpha complex binding,histone acetyltransferase binding,identical protein binding,DNA polymerase binding	0	837966	764301	1.04583e+06	611060	995424	744388	848859	814498
P29341	Pabpc1	Polyadenylate-binding protein 1	PABP1_MOUSE	nucleus,cytoplasm,cytosol,focal adhesion,cytoplasmic stress granule,membrane,dendrite,intracellular ribonucleoprotein complex,cytoplasmic ribonucleoprotein granule,extracellular exosome,catalytic step 2 spliceosome,messenger ribonucleoprotein complex	nuclear-transcribed mRNA catabolic process, nonsense-mediated decay,mRNA processing,RNA splicing,gene silencing by RNA,positive regulation of viral genome replication,positive regulation of nuclear-transcribed mRNA poly(A) tail shortening,positive regulation of nuclear-transcribed mRNA catabolic process, deadenylation-dependent decay,negative regulation of nuclear-transcribed mRNA catabolic proce…	RNA binding,mRNA 3'-UTR binding,protein binding,protein C-terminus binding,poly(A) binding,poly(U) RNA binding	0	1.12315e+06	1.10184e+06	1.14628e+06	1.1238e+06	985400	970604	1.00458e+06	963362
Q9CR57	Rpl14	Large ribosomal subunit protein eL14	RL14_MOUSE	membrane,cytosolic large ribosomal subunit,extracellular exosome	rRNA processing,translation,ribosomal large subunit biogenesis	RNA binding,structural constituent of ribosome,cadherin binding	0	1.2087e+06	1075516	1.10305e+06	1.15944e+06	985038	992769	1157873	1.11645e+06
Q3U2G2	Hspa4	Heat shock 70 kDa protein 4	Q3U2G2_MOUSE				0	836851	723942	915711	571221	981201	764234	625396	784130
Q62167	Ddx3x	ATP-dependent RNA helicase DDX3X	DDX3X_MOUSE	nucleus,nucleolus,cytoplasm,mitochondrial outer membrane,cytosol,cytoplasmic stress granule,nuclear speck,cytoplasmic ribonucleoprotein granule,extracellular exosome,eukaryotic translation initiation factor 3 complex,cytosolic small ribosomal subunit	transcription, DNA-templated,translational initiation,chromosome segregation,extrinsic apoptotic signaling pathway via death domain receptors,response to virus,regulation of gene expression,RNA secondary structure unwinding,positive regulation of gene expression,Wnt signaling pathway,negative regulation of translation,positive regulation of cell growth,negative regulation of cell growth,negative …	DNA binding,RNA binding,GTPase activity,ATP-dependent DNA helicase activity,ATP-dependent RNA helicase activity,protein binding,ATP binding,transcription factor binding,poly(A) binding,eukaryotic initiation factor 4E binding,ATPase activity,nucleoside-triphosphatase activity,translation initiation factor binding,RNA strand annealing activity,RNA stem-loop binding,ribosomal small subunit binding,C…	0	852886	898432	980712	979554	966315	1.03217e+06	946848	1.01637e+06
Q61553	Fscn1	Fascin	FSCN1_MOUSE	stress fiber,ruffle,podosome,cytoplasm,cytosol,cytoskeleton,microvillus,cell-cell junction,actin cytoskeleton,lamellipodium,filopodium,growth cone,cell projection membrane,filamentous actin,myelin sheath,microspike,extracellular exosome,invadopodium	cell-cell junction assembly,establishment or maintenance of cell polarity,anatomical structure morphogenesis,positive regulation of lamellipodium assembly,cell migration,microspike assembly,actin cytoskeleton organization,regulation of microvillus assembly,regulation of actin cytoskeleton organization,establishment of apical/basal cell polarity,cell motility,actin filament bundle assembly,positiv…	RNA binding,actin binding,protein binding,drug binding,protein binding, bridging,cadherin binding,actin filament binding	0	1.07507e+06	930716	849320	814564	963544	789655	872387	865082
Q99K48	Nono	Non-POU domain-containing octamer-binding protein	NONO_MOUSE	nucleus,nucleoplasm,nucleolus,membrane,nuclear matrix,nuclear speck,paraspeckles,RNA polymerase II transcription factor complex	mRNA splicing, via spliceosome,activation of innate immune response,DNA repair,DNA recombination,transcription, DNA-templated,circadian rhythm,regulation of circadian rhythm,negative regulation of transcription, DNA-templated,negative regulation of oxidative stress-induced neuron intrinsic apoptotic signaling pathway	RNA polymerase II distal enhancer sequence-specific DNA binding,core promoter binding,chromatin binding,RNA binding,protein binding,identical protein binding	0	766457	789936	774225	669189	957883	824575	790777	716863
A2BE93;Q9EQU5	Set	SET nuclear oncogene (Fragment);Protein SET	A2BE93_MOUSE;SET_MOUSE	;nucleus,nucleoplasm,cytoplasm,endoplasmic reticulum,lipid particle,cytosol,protein complex,perinuclear region of cytoplasm	;nucleosome assembly,negative regulation of neuron apoptotic process,negative regulation of transcription, DNA-templated	;DNA binding	0	893460	865750	867844	728340	957506	730014	893163	897449
P62754	Rps6	Small ribosomal subunit protein eS6	RS6_MOUSE	nucleus,nucleolus,cytoplasm,ribosome,polysome,small ribosomal subunit,membrane,cytosolic small ribosomal subunit,dendrite,intracellular ribonucleoprotein complex,cytoplasmic ribonucleoprotein granule,cell body,perinuclear region of cytoplasm	G1/S transition of mitotic cell cycle,mitotic cell cycle,placenta development,T cell proliferation involved in immune response,rRNA processing,translation,activation-induced cell death of T cells,mitotic cell cycle checkpoint,gastrulation,oogenesis stage,TOR signaling,T cell differentiation in thymus,ribosomal small subunit biogenesis,glucose homeostasis,positive regulation of apoptotic process,n…	RNA binding,structural constituent of ribosome,protein binding,protein kinase binding	0	1.37719e+06	1.29271e+06	1.29455e+06	1.48116e+06	956522	1.19766e+06	1.36772e+06	1.0783e+06
A0A0R4J1E2	Eef1d	Elongation factor 1-delta	A0A0R4J1E2_MOUSE				8.97832e-269	1.11668e+06	1.04834e+06	1.02966e+06	979929	954280	942414	995849	1.01611e+06
P24815	Hsd3b1	3 beta-hydroxysteroid dehydrogenase/Delta 5-->4-isomerase type 1	3BHS1_MOUSE	mitochondrion,endoplasmic reticulum membrane,integral component of membrane,mitochondrial membrane	steroid biosynthetic process,oxidation-reduction process	3-beta-hydroxy-delta5-steroid dehydrogenase activity,steroid delta-isomerase activity,Requires Ontology	0	900634	420465	637789	1.05454e+06	945403	1.29848e+06	1.19625e+06	1.31396e+06
P51881	Slc25a5	ADP/ATP translocase 2	ADT2_MOUSE	nucleus,mitochondrion,mitochondrial inner membrane,membrane,integral component of membrane,extracellular matrix,mitochondrial nucleoid,myelin sheath,membrane raft,extracellular exosome,MMXD complex	chromosome segregation,positive regulation of cell proliferation,ADP transport,ATP transport,regulation of mitochondrial membrane permeability,transmembrane transport,negative regulation of mitochondrial outer membrane permeabilization involved in apoptotic signaling pathway,cellular response to leukemia inhibitory factor	RNA binding,ATP:ADP antiporter activity,ubiquitin protein ligase binding	0	988203	1.04343e+06	1.19083e+06	1.36735e+06	944545	1318193	1.09054e+06	1.14895e+06
Q8C2Y5	Fbxw14	F-box and WD-40 domain protein 14	Q8C2Y5_MOUSE	cellular_component	biological_process	molecular_function	0	723770	905314	996813	885532	942615	1.0463e+06	867008	1.00144e+06
Q9D1A2	Cndp2	Cytosolic non-specific dipeptidase	CNDP2_MOUSE	nucleoplasm,cytosol,extracellular exosome	proteolysis	carboxypeptidase activity,peptidase activity,metallopeptidase activity,dipeptidase activity,metal ion binding,cytosolic dipeptidase activity,Requires Ontology	0	875558	802846	947242	706725	936597	671168	812291	807708
O35737;Q8C2Q7	Hnrnph1	Heterogeneous nuclear ribonucleoprotein H;Heterogeneous nuclear ribonucleoprotein H1	HNRH1_MOUSE;Q8C2Q7_MOUSE	nucleus,nucleoplasm,cytosol,membrane,catalytic step 2 spliceosome;	mRNA processing,RNA splicing,regulation of RNA splicing;	RNA binding,protein binding;	0	732076	709620	823461	570717	929904	812777	738039	772496
Q9R0Q7	Ptges3	Prostaglandin E synthase 3	TEBP_MOUSE	cellular_component,nucleus,nucleoplasm,telomerase holoenzyme complex,cytosol,actin filament,neuron projection,neuronal cell body,protein complex,perinuclear region of cytoplasm,extracellular exosome	prostaglandin biosynthetic process,glycogen biosynthetic process,telomere maintenance via telomerase,cell proliferation,positive regulation of gene expression,sensory perception of pain,positive regulation of phosphorylation,glucocorticoid receptor signaling pathway,skin development,protein stabilization,chaperone-mediated protein complex assembly,positive regulation of telomerase activity,lung s…	p53 binding,telomerase activity,prostaglandin-E synthase activity,unfolded protein binding,Hsp90 protein binding,DNA polymerase binding	0	975946	977719	828737	759737	927525	891949	871989	963553
Q9CZX8	Rps19	Small ribosomal subunit protein eS19	RS19_MOUSE	nucleolus,cytoplasm,cytosol,ribosome,focal adhesion,membrane,cytosolic small ribosomal subunit,extracellular matrix,extracellular exosome	ribosomal small subunit assembly,maturation of SSU-rRNA from tricistronic rRNA transcript (SSU-rRNA, 5.8S rRNA, LSU-rRNA),monocyte chemotaxis,rRNA processing,translation,nucleolus organization,Notch signaling pathway,erythrocyte differentiation,maturation of SSU-rRNA,killing of cells of other organism,ribosomal small subunit biogenesis,defense response to Gram-negative bacterium,protein tetrameri…	RNA binding,structural constituent of ribosome,fibroblast growth factor binding,protein kinase binding,translation initiation factor binding,protein complex binding,protein homodimerization activity	0	970701	915626	964303	1.00134e+06	926022	859525	851533	930855
Q9R1P4	Psma1	Proteasome subunit alpha type-1	PSA1_MOUSE	proteasome complex,nucleus,nucleoplasm,centrosome,cytosol,proteasome core complex,proteasome core complex, alpha-subunit complex,extracellular exosome	immune system process,negative regulation of inflammatory response to antigenic stimulus,ubiquitin-dependent protein catabolic process	lipopolysaccharide binding,threonine-type endopeptidase activity,protein binding	0	896493	730166	637584	646541	914371	667194	837444	774790
L7N1W9	Nlrp4f	NLR family, pyrin domain containing 4F	L7N1W9_MOUSE				0	619982	915000	1.04696e+06	1.15785e+06	913392	1.22431e+06	879394	1.125e+06
P19324	Serpinh1	Serpin H1	SERPH_MOUSE	cytoplasm,endoplasmic reticulum,endoplasmic reticulum lumen,endoplasmic reticulum-Golgi intermediate compartment,membrane raft,extracellular exosome,extracellular space	chondrocyte development involved in endochondral bone morphogenesis,negative regulation of endopeptidase activity,collagen fibril organization,collagen biosynthetic process,protein maturation	RNA binding,serine-type endopeptidase inhibitor activity,protein binding,collagen binding,unfolded protein binding	0	866205	829809	788397	830066	912180	859651	780804	894842
Q9Z2X1	Hnrnpf	Heterogeneous nuclear ribonucleoprotein F	HNRPF_MOUSE	nucleoplasm,cytosol,membrane,catalytic step 2 spliceosome	mRNA processing,RNA splicing,regulation of RNA splicing	RNA binding,single-stranded RNA binding,TBP-class protein binding	0	879210	771349	800189	780129	909205	867519	882772	878758
P62900	Rpl31	Large ribosomal subunit protein eL31	RL31_MOUSE	focal adhesion,membrane,cytosolic large ribosomal subunit,extracellular exosome	cytoplasmic translation	RNA binding,structural constituent of ribosome,protein binding	0	948681	861722	1.05904e+06	912318	905197	886500	769015	846004
P14869	Rplp0	Large ribosomal subunit protein uL10	RLA0_MOUSE	nucleus,cytoplasm,endoplasmic reticulum,cytosol,focal adhesion,membrane,cytosolic large ribosomal subunit,dendrite,intracellular ribonucleoprotein complex,cytoplasmic ribonucleoprotein granule,extracellular exosome	lactation,response to selenium ion,ribosome biogenesis,cellular response to cAMP,cellular response to interleukin-4,cellular response to Thyroid stimulating hormone,cellular response to phorbol 13-acetate 12-myristate	RNA binding,structural constituent of ribosome,peptide binding	5.396715704E-315	958568	929078	1.08626e+06	965198	902706	880586	869290	966364
P34914	Ephx2	Bifunctional epoxide hydrolase 2	HYES_MOUSE	peroxisome,cytosol,extracellular exosome	response to toxic substance,positive regulation of gene expression,dephosphorylation,cholesterol homeostasis,stilbene catabolic process,phospholipid dephosphorylation,regulation of cholesterol metabolic process,epoxide metabolic process	magnesium ion binding,epoxide hydrolase activity,receptor binding,toxic substance binding,phosphatase activity,10-hydroxy-9-(phosphonooxy)octadecanoate phosphatase activity,lipid phosphatase activity,protein homodimerization activity	0	901369	729186	781987	654229	894539	658768	794869	809311
P80314	Cct2	T-complex protein 1 subunit beta	TCPB_MOUSE	zona pellucida receptor complex,cytosol,chaperonin-containing T-complex,microtubule,extracellular matrix,myelin sheath,cell body,extracellular exosome	'de novo' protein folding,binding of sperm to zona pellucida,positive regulation of telomere maintenance via telomerase,protein stabilization,chaperone mediated protein folding independent of cofactor,chaperone-mediated protein complex assembly,positive regulation of telomerase activity,chaperone-mediated protein folding,scaRNA localization to Cajal body,toxin transport,positive regulation of est…	ATP binding,ubiquitin protein ligase binding,protein binding involved in protein folding,unfolded protein binding	0	822120	842529	862576	767754	890194	784451	764091	868404
Q64524;Q8CGP0;Q9D2U9	H2bc21;H2bc26;H2bu2	Histone H2B type 2-E;Histone H2B type 3-B;H2B.U histone 2	H2B2E_MOUSE;H2B3B_MOUSE;H2B3A_MOUSE	nucleosome,extracellular space,nucleus,nucleoplasm,cytosol,extracellular exosome,plasma membrane;nucleosome,nucleoplasm;nucleosome,nucleus,nucleoplasm,cytosol,extracellular exosome	innate immune response in mucosa,nucleosome assembly,negative regulation of tumor necrosis factor-mediated signaling pathway,antibacterial humoral response,killing of cells of other organism,defense response to Gram-negative bacterium,defense response to Gram-positive bacterium,Requires Ontology;nucleosome assembly;nucleosome assembly	lipopolysaccharide binding,DNA binding,protein binding,protein heterodimerization activity;DNA binding,protein heterodimerization activity;DNA binding,protein heterodimerization activity	5.33901e-124	857768	1.21595e+06	1.39618e+06	1.43764e+06	889262	1.46957e+06	1240033	1.13795e+06
P80318	Cct3	T-complex protein 1 subunit gamma	TCPG_MOUSE	zona pellucida receptor complex,cytosol,chaperonin-containing T-complex,microtubule,plasma membrane,myelin sheath,cell body,extracellular exosome	'de novo' protein folding,binding of sperm to zona pellucida,positive regulation of telomere maintenance via telomerase,pore complex assembly,protein stabilization,chaperone-mediated protein folding,toxin transport,positive regulation of protein localization to Cajal body,positive regulation of telomerase RNA localization to Cajal body	RNA binding,protein binding,ATP binding,protein binding involved in protein folding,unfolded protein binding	0	898352	889837	996406	859009	888945	848058	840127	875682
A0A1W2P7A1	Rps12	40S ribosomal protein S12	A0A1W2P7A1_MOUSE				0	981309	901171	995383	956126	888928	900501	866049	1.05196e+06
P20152	Vim	Vimentin	VIME_MOUSE	cytoplasm,peroxisome,cytosol,cytoskeleton,intermediate filament,plasma membrane,focal adhesion,extracellular matrix,cell leading edge,cell projection,neuron projection,type III intermediate filament,extracellular exosome	positive regulation of gene expression,negative regulation of neuron projection development,astrocyte development,intermediate filament-based process,intermediate filament organization,Bergmann glial cell differentiation,SMAD protein signal transduction,lens fiber cell development	double-stranded RNA binding,structural molecule activity,structural constituent of cytoskeleton,structural constituent of eye lens,protein binding,protein C-terminus binding,identical protein binding,scaffold protein binding,keratin filament binding	0	871177	794397	836728	908242	886565	896117	858432	934167
Q99N15	Hsd17b10	17beta-estradiol 17-dehydrogenase	Q99N15_MOUSE				0	658182	679337	935972	808204	886302	812210	720351	846284
Q00612	G6pdx	Glucose-6-phosphate 1-dehydrogenase X	G6PD1_MOUSE	cytoplasm,cytosol,cytoplasmic side of plasma membrane,membrane,extracellular exosome	cytokine production,angiotensin mediated vasoconstriction involved in regulation of systemic arterial blood pressure,vasodilation by angiotensin involved in regulation of systemic arterial blood pressure,glucose metabolic process,pentose-phosphate shunt,cholesterol biosynthetic process,NADP metabolic process,NADPH regeneration,NADP biosynthetic process,glutathione metabolic process,response to ox…	glucose-6-phosphate dehydrogenase activity,glucose binding,identical protein binding,protein homodimerization activity,NADP binding	0	752865	868208	912645	914501	886176	958225	881051	973455
P62889	Rpl30	Large ribosomal subunit protein eL30	RL30_MOUSE	nucleus,focal adhesion,membrane,cytosolic large ribosomal subunit,extracellular matrix,extracellular exosome	cytoplasmic translation,killing of cells of other organism,defense response to Gram-negative bacterium,Requires Ontology	RNA binding,structural constituent of ribosome	0	966261	959031	1122400	975348	879587	957755	920996	928629
Q3TTY5	Krt2	Keratin, type II cytoskeletal 2 epidermal	K22E_MOUSE	cornified envelope,nucleus,keratin filament,extracellular exosome	keratinocyte development,epidermis development,peptide cross-linking,keratinization,keratinocyte activation,keratinocyte proliferation,intermediate filament organization,keratinocyte migration	structural molecule activity,cytoskeletal protein binding,structural constituent of epidermis	0	631643	1.12959e+06	1.1222e+06	835702	875355	703829	1.64965e+06	598642
Q9CPR4	Rpl17	Large ribosomal subunit protein uL22	RL17_MOUSE	nucleus,cytosolic large ribosomal subunit	translation	RNA binding,structural constituent of ribosome,protein binding	0	701487	594066	545459	517255	871095	648534	501165	603075
A0A3Q4EH04;A0A3Q4L335;A0A3Q4L393;Q8BL97	Srsf7	Serine and arginine-rich splicing factor 7;Serine and arginine-rich splicing factor 7;Serine and arginine-rich splicing factor 7;Serine/arginine-rich splicing factor 7	A0A3Q4EH04_MOUSE;A0A3Q4L335_MOUSE;A0A3Q4L393_MOUSE;SRSF7_MOUSE	;;;nucleoplasm,cytoplasm,extracellular exosome	;;;mRNA processing,RNA splicing,negative regulation of mRNA splicing, via spliceosome,mRNA transport,cellular response to leukemia inhibitory factor	;;;RNA binding,protein binding,zinc ion binding,protein domain specific binding	9.74976e-170	508715	494008	499207	574062	868898	583921	499184	490851
Q60864	Stip1	Stress-induced-phosphoprotein 1	STIP1_MOUSE	nucleus,cytosol,myelin sheath,protein complex		RNA binding,protein binding,protein C-terminus binding,Hsp70 protein binding,chaperone binding	0	881171	790052	825865	625770	864523	793961	731175	802756
A0A0R4J0Z1;P08003	Pdia4	Protein disulfide-isomerase A4	A0A0R4J0Z1_MOUSE;PDIA4_MOUSE	;extracellular space,endoplasmic reticulum,endoplasmic reticulum lumen,cell surface,endoplasmic reticulum chaperone complex,melanosome	;protein folding,response to endoplasmic reticulum stress,cell redox homeostasis,oxidation-reduction process,chaperone-mediated protein folding	;RNA binding,protein disulfide isomerase activity,peptide disulfide oxidoreductase activity	0	713734	710390	890295	671241	863826	798375	678040	739648
A0A498WGD8;Q8CDN6	Txnl1	Thioredoxin-like 1;Thioredoxin-like protein 1	A0A498WGD8_MOUSE;TXNL1_MOUSE	;proteasome complex,nucleus,cytoplasm,cytosol,extracellular exosome	;cellular response to oxidative stress,cell redox homeostasis,oxidation-reduction process,cellular oxidant detoxification	;thioredoxin-disulfide reductase activity,protein disulfide oxidoreductase activity,disulfide oxidoreductase activity,oxidoreductase activity, acting on a sulfur group of donors, disulfide as acceptor,protein-disulfide reductase activity	0	802094	720726	806771	596545	855923	625059	742292	767753
Q02053	Uba1	Ubiquitin-like modifier-activating enzyme 1	UBA1_MOUSE	nucleus,nucleoplasm,cytoplasm,mitochondrion,cytosol,extracellular exosome,heterochromatin,lysosomal membrane,endosome membrane,desmosome,rough endoplasmic reticulum membrane	ubiquitin-dependent protein catabolic process,cellular response to DNA damage stimulus,protein ubiquitination	RNA binding,ubiquitin activating enzyme activity,protein binding,ATP binding	0	880132	767391	935790	733280	852458	724441	821992	805026
Q20BD0;Q80XR6;Q99020	Hnrnpab	Heterogeneous nuclear ribonucleoprotein A/B	Q20BD0_MOUSE;Q80XR6_MOUSE;ROAA_MOUSE	;;nucleus,nucleoplasm,cytoplasm,intracellular ribonucleoprotein complex,RNA polymerase II transcription factor complex	;;negative regulation of transcription from RNA polymerase II promoter,epithelial to mesenchymal transition,transcription, DNA-templated,positive regulation of transcription, DNA-templated	;;RNA binding,protein binding,transcription factor activity, sequence-specific DNA binding,sequence-specific DNA binding	0	835376	866938	760912	937459	850167	742155	905211	857736
P68254	Ywhaq	14-3-3 protein theta	1433T_MOUSE	cytoplasm,cytosol,focal adhesion,membrane,cytoplasmic vesicle membrane,protein complex,extracellular exosome	protein targeting,signal transduction,small GTPase mediated signal transduction,substantia nigra development,negative regulation of ion transmembrane transport,negative regulation of transcription, DNA-templated	protein binding,protein C-terminus binding,protein domain specific binding,identical protein binding,ion channel binding,protein N-terminus binding,14-3-3 protein binding	0	747832	652721	707647	624597	839259	626417	731935	751981
P19253	Rpl13a	Large ribosomal subunit protein uL13	RL13A_MOUSE	nucleus,nucleolus,cytoplasm,focal adhesion,membrane,cytosolic large ribosomal subunit,intracellular ribonucleoprotein complex,GAIT complex	translation,negative regulation of translation,response to lipopolysaccharide,regulation of homeostatic process,macrophage chemotaxis,lung morphogenesis,cellular response to interferon-gamma,negative regulation of formation of translation preinitiation complex	RNA binding,mRNA binding,structural constituent of ribosome	0	851551	850159	952314	897511	836579	804441	847595	803824
G3X977;Q61703	Itih2	Inter-alpha-trypsin inhibitor heavy chain H2	G3X977_MOUSE;ITIH2_MOUSE	;extracellular space,extracellular exosome,blood microparticle	;negative regulation of endopeptidase activity,hyaluronan metabolic process	;serine-type endopeptidase inhibitor activity	0	2040190	2.19247e+06	1.97734e+06	1.92012e+06	834788	1.67771e+06	1.18988e+06	1.30907e+06
P80315	Cct4	T-complex protein 1 subunit delta	TCPD_MOUSE	zona pellucida receptor complex,nucleoplasm,centrosome,cytosol,chaperonin-containing T-complex,microtubule,cilium,melanosome,cell body,extracellular exosome	'de novo' protein folding,binding of sperm to zona pellucida,positive regulation of telomere maintenance via telomerase,protein stabilization,positive regulation of telomerase activity,chaperone-mediated protein folding,scaRNA localization to Cajal body,toxin transport,positive regulation of establishment of protein localization to telomere,positive regulation of protein localization to Cajal bod…	RNA binding,protein binding,ATP binding,protein binding involved in protein folding,unfolded protein binding	0	807451	819971	976100	786941	832774	811278	767748	866416
P62281	Rps11	Small ribosomal subunit protein uS17	RS11_MOUSE	nucleolus,cytoplasm,focal adhesion,membrane,cytosolic small ribosomal subunit,extracellular matrix,extracellular exosome	osteoblast differentiation,translation	RNA binding,structural constituent of ribosome,rRNA binding	0	972428	967284	948914	989326	828480	876298	917951	915940
P35564	Canx	Calnexin	CALX_MOUSE	endoplasmic reticulum,endoplasmic reticulum membrane,smooth endoplasmic reticulum,rough endoplasmic reticulum,ribosome,membrane,integral component of membrane,axon,extracellular matrix,dendrite cytoplasm,melanosome,neuronal cell body,dendritic spine,myelin sheath,protein complex,ER-mitochondrion membrane contact site,extracellular exosome,integral component of lumenal side of endoplasmic reticulu…	antigen processing and presentation of peptide antigen via MHC class I,aging,synaptic vesicle endocytosis,chaperone-mediated protein folding,clathrin-dependent endocytosis	RNA binding,calcium ion binding,protein binding,carbohydrate binding,apolipoprotein binding,ionotropic glutamate receptor binding,unfolded protein binding	0	547811	514920	560729	539539	826854	751809	436747	652606
K3W4S6	Gyg1	glycogenin glucosyltransferase	K3W4S6_MOUSE				0	642901	836666	729894	864029	814876	926679	756109	846030
Q9Z2U0	Psma7	Proteasome subunit alpha type-7	PSA7_MOUSE	proteasome complex,nucleus,cytosol,proteasome core complex,proteasome core complex, alpha-subunit complex,extracellular exosome,postsynapse	ubiquitin-dependent protein catabolic process	threonine-type endopeptidase activity,identical protein binding	0	700270	636376	756343	571566	813059	600119	637501	664715
P60867	Rps20	Small ribosomal subunit protein uS10	RS20_MOUSE	membrane,cytosolic small ribosomal subunit,extracellular matrix,extracellular exosome	cytoplasmic translation	RNA binding,structural constituent of ribosome	0	929369	853521	945764	861356	808557	841517	805792	887993
P11983	Tcp1	T-complex protein 1 subunit alpha	TCPA_MOUSE	pericentriolar material,acrosomal vesicle,zona pellucida receptor complex,nuclear heterochromatin,Golgi apparatus,centrosome,microtubule organizing center,chaperonin-containing T-complex,microtubule,myelin sheath,cell body,extracellular exosome	'de novo' protein folding,binding of sperm to zona pellucida,positive regulation of telomere maintenance via telomerase,translocation of peptides or proteins into host cell cytoplasm,protein stabilization,positive regulation of telomerase activity,chaperone-mediated protein folding,scaRNA localization to Cajal body,toxin transport,positive regulation of establishment of protein localization to te…	RNA binding,protein binding,ATP binding,ubiquitin protein ligase binding,protein binding involved in protein folding,unfolded protein binding	0	736330	749641	870384	670610	806807	715608	654442	799144
Q5SXR6;Q68FD5	Cltc	Clathrin heavy chain;Clathrin heavy chain 1	Q5SXR6_MOUSE;CLH1_MOUSE	;mitochondrion,lysosome,endosome,spindle,cytosol,focal adhesion,membrane,membrane coat,clathrin coat,clathrin coat of trans-Golgi network vesicle,clathrin coat of coated pit,clathrin-coated vesicle,extracellular matrix,Myb complex,melanosome,myelin sheath,protein complex,extracellular exosome,clathrin complex,extracellular vesicle,mitotic spindle microtubule	;mitotic cell cycle,osteoblast differentiation,intracellular protein transport,receptor-mediated endocytosis,autophagy,receptor internalization,transferrin transport,retrograde transport, endosome to Golgi,transcytosis,clathrin coat assembly,cell division,regulation of mitotic spindle organization,clathrin-dependent endocytosis,mitotic spindle assembly,negative regulation of hyaluronan biosynthet…	;RNA binding,double-stranded RNA binding,structural molecule activity,protein binding,protein kinase binding,clathrin light chain binding,low-density lipoprotein particle receptor binding,disordered domain specific binding,ubiquitin-specific protease binding	0	705284	753450	790603	814510	796806	842926	806713	841837
P38647	Hspa9	Stress-70 protein, mitochondrial	GRP75_MOUSE	nucleolus,cytoplasm,mitochondrion,mitochondrial matrix,focal adhesion,extracellular matrix,mitochondrial nucleoid,myelin sheath,extracellular exosome	protein folding,protein export from nucleus,erythrocyte differentiation,negative regulation of erythrocyte differentiation,negative regulation of hematopoietic stem cell differentiation,negative regulation of hemopoiesis	RNA binding,protein binding,ATP binding,enzyme binding,ubiquitin protein ligase binding,unfolded protein binding	0	772369	741600	973245	918635	795220	990520	759659	915046
P62855	Rps26	Small ribosomal subunit protein eS26	RS26_MOUSE	small ribosomal subunit,membrane,cytosolic small ribosomal subunit,extracellular exosome	translation,negative regulation of RNA splicing	RNA binding,mRNA binding,structural constituent of ribosome,cadherin binding	0	862701	880270	1.05549e+06	1.13413e+06	793847	903241	702769	963962
F8WJK8;Q99L47	St13	Suppression of tumorigenicity 13;Hsc70-interacting protein	F8WJK8_MOUSE;F10A1_MOUSE	;cytosol,protein complex,extracellular exosome	;protein homooligomerization,negative regulation of protein refolding,chaperone cofactor-dependent protein refolding	;protein domain specific binding,Hsp70 protein binding,protein complex binding,dATP binding,identical protein binding,protein dimerization activity,unfolded protein binding,chaperone binding	0	678407	713804	792053	682168	784569	741949	687338	748794
P62259	Ywhae	14-3-3 protein epsilon	1433E_MOUSE	nucleus,cytoplasm,mitochondrion,cytosol,kinesin complex,focal adhesion,membrane,axon,cytoplasmic vesicle membrane,melanosome,extracellular exosome,Requires Ontology,plasma membrane	MAPK cascade,neuron migration,protein targeting,substantia nigra development,hippocampus development,cerebral cortex development,cellular response to heat,negative regulation of protein dephosphorylation,positive regulation of protein export from nucleus,regulation of cytosolic calcium ion concentration,regulation of membrane repolarization,regulation of potassium ion transmembrane transporter ac…	RNA binding,calcium channel regulator activity,protein binding,potassium channel regulator activity,enzyme binding,protein domain specific binding,MHC class II protein complex binding,ubiquitin protein ligase binding,identical protein binding,histone deacetylase binding,ion channel binding,cadherin binding,protein heterodimerization activity,phosphoserine binding,phosphoprotein binding	0	698624	603483	517451	385638	784293	611568	677380	669890
Q9Z2K1	Krt16	Keratin, type I cytoskeletal 16	K1C16_MOUSE	nucleus,cytoskeleton,intermediate filament,extracellular exosome	morphogenesis of an epithelium,inflammatory response,aging,keratinocyte differentiation,negative regulation of cell migration,keratinization,hair cycle,innate immune response,intermediate filament cytoskeleton organization,keratinocyte migration,establishment of skin barrier	structural constituent of cytoskeleton,protein binding	0	59318	201969	103843	45008.4	781681	41891.2	138589	45678
P47963	Rpl13	Large ribosomal subunit protein eL13	RL13_MOUSE	nucleus,membrane,cytosolic large ribosomal subunit	translation	RNA binding,structural constituent of ribosome	0	730647	545012	517175	732609	780143	747668	825991	703797
P07356	Anxa2	Annexin A2	ANXA2_MOUSE	ruffle,basement membrane,extracellular space,nucleus,cytoplasm,lysosomal membrane,endosome,early endosome,lipid particle,cytosol,plasma membrane,cell-cell adherens junction,cell cortex,cell surface,membrane,basolateral plasma membrane,extrinsic component of plasma membrane,midbody,extracellular matrix,late endosome membrane,vesicle,myelin sheath adaxonal region,sarcolemma,melanosome,Schmidt-Lante…	angiogenesis,membrane raft assembly,positive regulation of receptor recycling,positive regulation of protein phosphorylation,membrane budding,muscle contraction,body fluid secretion,collagen fibril organization,positive regulation of vesicle fusion,negative regulation of low-density lipoprotein particle receptor catabolic process,osteoclast development,fibrinolysis,negative regulation of catalyti…	protease binding,RNA binding,calcium ion binding,protein binding,calcium-dependent phospholipid binding,phosphatidylinositol-4,5-bisphosphate binding,cytoskeletal protein binding,Rab GTPase binding,phospholipase A2 inhibitor activity,identical protein binding,S100 protein binding,bone sialoprotein binding,calcium-dependent protein binding,cadherin binding involved in cell-cell adhesion,receptor a…	0	638328	545384	731384	698265	779394	657863	614948	655503
Q04447	Ckb	Creatine kinase B-type	KCRB_MOUSE	nucleus,mitochondrion,cytosol,dendrite,neuronal cell body,myelin sheath,extracellular exosome	phosphorylation,cerebellum development,substantia nigra development,cellular chloride ion homeostasis	creatine kinase activity,protein binding,ATP binding,ubiquitin protein ligase binding	0	546526	667018	1.08646e+06	731943	768177	765793	571152	906022
P15327	Bpgm	Bisphosphoglycerate mutase	PMGE_MOUSE	cytosol,extracellular exosome	gluconeogenesis,glycolytic process,regulation of pentose-phosphate shunt	bisphosphoglycerate mutase activity,hydrolase activity,2,3-bisphosphoglycerate-dependent phosphoglycerate mutase activity	0	679808	754837	728862	804048	758940	887973	791615	883224
Q99LX0	Park7	Parkinson disease protein 7 homolog	PARK7_MOUSE	chromatin,nucleus,cytoplasm,mitochondrion,mitochondrial intermembrane space,mitochondrial matrix,endoplasmic reticulum,cytosol,plasma membrane,cell-cell adherens junction,PML body,neuron projection,cell body,membrane raft,perinuclear region of cytoplasm,extracellular exosome,presynapse,mitochondrial respiratory chain complex I	negative regulation of protein phosphorylation,synaptic transmission, dopaminergic,positive regulation of acute inflammatory response to antigenic stimulus,DNA repair,negative regulation of protein kinase activity,proteolysis,protein deglycosylation,autophagy,inflammatory response,mitochondrion organization,single fertilization,cell proliferation,adult locomotory behavior,detoxification of copper…	transcription coactivator activity,RNA binding,mRNA binding,receptor binding,copper ion binding,protein binding,transcription factor binding,peptidase activity,superoxide dismutase copper chaperone activity,oxidoreductase activity, acting on peroxide as acceptor,enzyme binding,kinase binding,cytokine binding,tyrosine 3-monooxygenase activator activity,L-dopa decarboxylase activator activity,prote…	0	708082	614976	698908	534844	757188	526272	680469	635712
P47962	Rpl5	Large ribosomal subunit protein uL18	RL5_MOUSE	nucleus,nucleoplasm,nucleolus,cytoplasm,focal adhesion,membrane,aminoacyl-tRNA synthetase multienzyme complex,cytosolic large ribosomal subunit,intracellular ribonucleoprotein complex,protein complex,extracellular exosome	ribosomal large subunit assembly,rRNA processing,translation,positive regulation of gene expression,positive regulation of phosphatase activity,ribosomal large subunit biogenesis,positive regulation of translation,protein stabilization,cellular response to inorganic substance,regulation of signal transduction by p53 class mediator,negative regulation of ubiquitin protein ligase activity,positive …	RNA binding,mRNA 3'-UTR binding,structural constituent of ribosome,protein binding,5S rRNA binding,ubiquitin protein ligase binding,mRNA 5'-UTR binding,ubiquitin ligase inhibitor activity	0	761015	732347	754291	610927	756244	686356	673888	692750
P62897	Cycs	Cytochrome c, somatic	CYC_MOUSE	nucleus,mitochondrion,mitochondrial intermembrane space,cytosol,myelin sheath,respiratory chain	mitochondrial electron transport, ubiquinol to cytochrome c,mitochondrial electron transport, cytochrome c to oxygen,apoptotic process,activation of cysteine-type endopeptidase activity involved in apoptotic process by cytochrome c,hydrogen peroxide metabolic process	heme binding,electron transporter, transferring electrons from CoQH2-cytochrome c reductase complex and cytochrome c oxidase complex activity,metal ion binding	0	739682	649371	574192	651397	753062	740327	698268	768831
Q91Z53	Grhpr	Glyoxylate reductase/hydroxypyruvate reductase	GRHPR_MOUSE	cytoplasm,cytosol,extracellular exosome	excretion,dicarboxylic acid metabolic process,protein oligomerization,oxidation-reduction process	glycerate dehydrogenase activity,hydroxypyruvate reductase activity,glyoxylate reductase (NADP) activity,carboxylic acid binding,protein homodimerization activity,NAD binding,NADPH binding	0	719110	624916	681964	553388	747789	564793	660176	657988
P12970	Rpl7a	Large ribosomal subunit protein eL8	RL7A_MOUSE	nucleus,nucleolus,cytoplasm,focal adhesion,membrane,cytosolic large ribosomal subunit,polysomal ribosome,extracellular exosome	maturation of LSU-rRNA,translation	RNA binding,protein binding,cadherin binding	0	934812	890281	936132	957731	742176	841605	819541	877895
A2BDX3	Mocs3	Adenylyltransferase and sulfurtransferase MOCS3	MOCS3_MOUSE	cytoplasm,cytosol	tRNA wobble uridine modification,tRNA wobble position uridine thiolation,Mo-molybdopterin cofactor biosynthetic process,enzyme active site formation via cysteine modification to L-cysteine persulfide,protein urmylation,tRNA thio-modification	thiosulfate sulfurtransferase activity,ATP binding,nucleotidyltransferase activity,sulfurtransferase activity,URM1 activating enzyme activity,metal ion binding,molybdopterin-synthase sulfurtransferase activity,molybdopterin-synthase adenylyltransferase activity	0	785079	818030	975243	867009	740382	744836	723877	813270
Q61142	Spin1	Spindlin-1	SPIN1_MOUSE	nucleus,nucleoplasm,nucleolus,spindle,cytosol,nuclear membrane	female meiotic division,multicellular organism development,rRNA transcription,Wnt signaling pathway,chromatin modification,positive regulation of Wnt signaling pathway	DNA binding,methylated histone binding	0	575438	607292	586373	630093	738408	788109	648674	760997
P05214	Tuba3a	Tubulin alpha-3 chain	TBA3_MOUSE	nucleus,cytoplasm,microtubule,cilium,microtubule cytoskeleton,ciliary basal body	cytoskeleton organization,microtubule-based process,biological_process	molecular_function,GTPase activity,structural constituent of cytoskeleton,GTP binding	0	728455	838385	1.02076e+06	956664	738191	860108	865585	915619
Q9JLJ2	Aldh9a1	4-trimethylaminobutyraldehyde dehydrogenase	AL9A1_MOUSE	mitochondrion,cytosol,extracellular exosome	cellular aldehyde metabolic process,carnitine metabolic process,neurotransmitter biosynthetic process,carnitine biosynthetic process,oxidation-reduction process	3-chloroallyl aldehyde dehydrogenase activity,aldehyde dehydrogenase (NAD) activity,oxidoreductase activity, acting on the aldehyde or oxo group of donors, NAD or NADP as acceptor,aminobutyraldehyde dehydrogenase activity,4-trimethylammoniobutyraldehyde dehydrogenase activity	0	592612	696319	827640	776751	737904	750863	734584	802388
Q9CQR2	Rps21	Small ribosomal subunit protein eS21	RS21_MOUSE	small ribosomal subunit,cytosolic small ribosomal subunit	endonucleolytic cleavage in ITS1 to separate SSU-rRNA from 5.8S rRNA and LSU-rRNA from tricistronic rRNA transcript (SSU-rRNA, 5.8S rRNA, LSU-rRNA),endonucleolytic cleavage to generate mature 3'-end of SSU-rRNA from (SSU-rRNA, 5.8S rRNA, LSU-rRNA),translation	RNA binding,structural constituent of ribosome,ribosome binding,protein N-terminus binding	0	753014	672380	914923	492419	736636	649050	628070	515377
Q9D0J8	Ptms	Parathymosin	PTMS_MOUSE	cytosol	immune system process,biological_process	zinc ion binding	5.74896e-156	424105	264410	228387	101116	733834	325184	725664	387422
Q99KP3	Cryl1	Lambda-crystallin homolog	CRYL1_MOUSE	cytosol,extracellular exosome	fatty acid metabolic process,oxidation-reduction process	3-hydroxyacyl-CoA dehydrogenase activity,protein homodimerization activity,L-gulonate 3-dehydrogenase activity,NAD+ binding	0	538929	589834	634118	682043	732502	668204	609730	714374
P61255	Rpl26	Large ribosomal subunit protein uL24	RL26_MOUSE	nucleoplasm,nucleolus,cytoplasm,membrane,cytosolic large ribosomal subunit,cytosolic ribosome,extracellular exosome,ribonucleoprotein complex	cytoplasmic translation,rRNA processing,DNA damage response, signal transduction by p53 class mediator resulting in cell cycle arrest,cellular response to UV,ribosomal large subunit biogenesis,positive regulation of translation,cellular response to ionizing radiation,cellular response to gamma radiation,positive regulation of DNA damage response, signal transduction by p53 class mediator resultin…	RNA binding,structural constituent of ribosome,protein binding,mRNA 5'-UTR binding	8.99933e-308	926100	840297	773240	794423	732106	836869	717552	780271
P15626	Gstm2	Glutathione S-transferase Mu 2	GSTM2_MOUSE	cytoplasm	glutathione metabolic process,nitrobenzene metabolic process,xenobiotic catabolic process,cellular detoxification of nitrogen compound	glutathione transferase activity,enzyme binding,protein homodimerization activity,glutathione binding,protein heterodimerization activity	0	631859	518193	515671	544916	726393	446847	610777	606682
Q9Z1N5	Ddx39b	Spliceosome RNA helicase Ddx39b	DX39B_MOUSE	transcription export complex,nucleus,spliceosomal complex,nucleolus,cytoplasm,nuclear matrix,nuclear speck,U4 snRNP,U6 snRNP	spliceosomal complex assembly,mRNA splicing, via spliceosome,liver development,mRNA export from nucleus,cellular response to DNA damage stimulus,RNA splicing,regulation of gene expression,RNA secondary structure unwinding,positive regulation of DNA-templated transcription, elongation,positive regulation of translation,viral mRNA export from host cell nucleus,positive regulation of cell growth inv…	RNA binding,ATP-dependent RNA helicase activity,ATP binding,RNA-dependent ATPase activity,ATPase activity,U6 snRNA binding,U4 snRNA binding,protein complex binding,identical protein binding,ATP-dependent protein binding	0	669369	648735	636102	616088	724502	676051	640724	679413
A0A0A0MQM0;P63242	Eif5a	Eukaryotic translation initiation factor 5A (Fragment);Eukaryotic translation initiation factor 5A-1	A0A0A0MQM0_MOUSE;IF5A1_MOUSE	;nucleus,annulate lamellae,nuclear pore,cytoplasm,endoplasmic reticulum membrane,membrane,dendrite,neuronal cell body,extracellular exosome	;mRNA export from nucleus,translational frameshifting,protein export from nucleus,apoptotic process,positive regulation of cytosolic calcium ion concentration,aging,positive regulation of cell proliferation,positive regulation of cardiac muscle cell apoptotic process,positive regulation of apoptotic process,negative regulation of apoptotic process,positive regulation of translational elongation,p…	;RNA binding,translation elongation factor activity,U6 snRNA binding,ribosome binding,protein N-terminus binding	0	404842	421604	451408	277092	719099	402483	369271	462491
P84084	Arf5	ADP-ribosylation factor 5	ARF5_MOUSE	cytoplasm,Golgi apparatus,plasma membrane,perinuclear region of cytoplasm,extracellular exosome	retrograde vesicle-mediated transport, Golgi to ER,small GTPase mediated signal transduction,protein transport	protein binding,GTP binding	0	411511	591068	591051	487364	716783	520511	443411	609166
Q6ZWV3	Rpl10	Large ribosomal subunit protein uL16	RL10_MOUSE	nucleus,cytoplasm,endoplasmic reticulum,membrane,cytosolic large ribosomal subunit,protein complex,smooth endoplasmic reticulum	ribosomal large subunit assembly,negative regulation of transcription from RNA polymerase II promoter,translation,negative regulation of apoptotic process	RNA binding,structural constituent of ribosome	2.579519553E-314	909283	886649	882936	846091	715863	831594	797980	868002
P06745	Gpi	Glucose-6-phosphate isomerase	G6PI_MOUSE	extracellular space,nucleoplasm,cytosol,plasma membrane,membrane,neuron projection,myelin sheath,ciliary membrane,extracellular exosome	angiogenesis,in utero embryonic development,mesoderm formation,gluconeogenesis,glycolytic process,learning or memory,regulation of receptor activity,methylglyoxal biosynthetic process,response to estradiol,response to progesterone,response to testosterone,erythrocyte homeostasis,response to immobilization stress,response to muscle stretch,glucose homeostasis,negative regulation of cysteine-type e…	glucose-6-phosphate isomerase activity,cytokine activity,protein binding,growth factor activity,intramolecular transferase activity,ubiquitin protein ligase binding,monosaccharide binding	0	717898	594947	609698	522083	713355	591609	718502	699061
P62830	Rpl23	Large ribosomal subunit protein uL14	RL23_MOUSE	nucleoplasm,nucleolus,cytoplasm,focal adhesion,membrane,cytosolic large ribosomal subunit,cytosolic ribosome,extracellular matrix,protein complex,extracellular exosome	negative regulation of transcription from RNA polymerase II promoter,translation,positive regulation of cell proliferation,positive regulation of gene expression,protein-DNA complex disassembly,positive regulation of transcription from RNA polymerase II promoter,protein stabilization,negative regulation of cell cycle arrest,positive regulation of cell cycle arrest,cellular response to actinomycin…	transcription coactivator binding,RNA binding,structural constituent of ribosome,protein binding,ubiquitin protein ligase binding,large ribosomal subunit rRNA binding,ubiquitin ligase inhibitor activity	0	765927	771335	925653	715621	713174	737222	722752	732860
Q62093	Srsf2	Serine/arginine-rich splicing factor 2	SRSF2_MOUSE	nucleus,spliceosomal complex,cytosol,nuclear speck,interchromatin granule,extracellular exosome	mitotic cell cycle,regulation of alternative mRNA splicing, via spliceosome,mRNA processing,RNA splicing,response to vitamin E	RNA binding,protein kinase C binding,protein binding,pre-mRNA binding	0	569241	538324	677528	330050	709262	553215	474537	573799
Q8VDD5	Myh9	Myosin-9	MYH9_MOUSE	stress fiber,ruffle,uropod,nucleus,cytoplasm,actomyosin contractile ring,cytosol,plasma membrane,brush border,cell-cell adherens junction,cell cortex,actin cytoskeleton,membrane,myosin complex,myosin II complex,cortical cytoskeleton,extracellular matrix,cell leading edge,cleavage furrow,actomyosin,protein complex,extracellular exosome,myosin II filament,immunological synapse,spindle,focal adhesio…	meiotic spindle organization,cell morphogenesis involved in differentiation,angiogenesis,in utero embryonic development,establishment of T cell polarity,membrane protein ectodomain proteolysis,phagocytosis, engulfment,cell adhesion,myoblast fusion,regulation of cell shape,protein transport,actin filament-based movement,platelet formation,monocyte differentiation,actomyosin structure organization,…	microfilament motor activity,RNA binding,actin binding,protein binding,calmodulin binding,ATP binding,ATPase activity,protein domain specific binding,actin-dependent ATPase activity,protein homodimerization activity,protein anchor,ADP binding,cadherin binding,actin filament binding	0	748058	678352	778399	590188	697902	598560	544767	591393
O08807	Prdx4	Peroxiredoxin-4	PRDX4_MOUSE	nucleus,cytoplasm,mitochondrion,endoplasmic reticulum,smooth endoplasmic reticulum,cytosol,extracellular exosome	spermatogenesis,male gonad development,4-hydroxyproline metabolic process,protein maturation by protein folding,extracellular matrix organization,cell redox homeostasis,oxidation-reduction process,reactive oxygen species metabolic process,cellular oxidant detoxification,negative regulation of male germ cell proliferation	peroxidase activity,protein binding,protein homodimerization activity,peroxiredoxin activity	0	696100	657212	619845	656968	695131	684402	687130	651887
P50247	Ahcy	Adenosylhomocysteinase	SAHH_MOUSE	cytosol,melanosome,extracellular exosome	one-carbon metabolic process,S-adenosylhomocysteine catabolic process,S-adenosylmethionine cycle	adenosylhomocysteinase activity,copper ion binding,protein binding,protein self-association,NAD binding	0	749219	667777	770448	614801	693823	632157	716371	696013
P70670;Q60817	Naca	Nascent polypeptide-associated complex subunit alpha, muscle-specific form;Nascent polypeptide-associated complex subunit alpha	NACAM_MOUSE;NACA_MOUSE	nucleus,cytoplasm,nascent polypeptide-associated complex,extracellular exosome;	transcription, DNA-templated,regulation of transcription, DNA-templated,transport,myoblast migration;	DNA binding,transcription coactivator activity,TBP-class protein binding;	0	661048	657923	848581	672584	692854	619250	577336	650698
P43275	H1-1	Histone H1.1	H11_MOUSE	nucleosome,nucleus,nuclear euchromatin,cell surface,vesicle	nucleosome assembly,spermatogenesis,positive regulation of receptor-mediated endocytosis	DNA binding,protein binding,heparin binding,chromatin DNA binding	0	544518	516305	568019	628364	690454	727631	593677	610236
Q6IFX2	Krt42	Keratin, type I cytoskeletal 42	K1C42_MOUSE	cytoplasm,intermediate filament	biological_process	structural molecule activity	2.9092e-304	80507.9	235563	161202	92238.9	688173	90352.2	220818	76932
D3YYM6;D3Z1S8;P97461	Rps5	Small ribosomal subunit protein uS7 (Fragment);Small ribosomal subunit protein uS7 (Fragment);Small ribosomal subunit protein uS7	D3YYM6_MOUSE;D3Z1S8_MOUSE;RS5_MOUSE	;;focal adhesion,membrane,cytosolic small ribosomal subunit,intracellular ribonucleoprotein complex,extracellular matrix,extracellular exosome	;;ribosomal small subunit assembly,translation,regulation of translational fidelity	;;RNA binding,mRNA binding,structural constituent of ribosome,rRNA binding	0	770198	695013	890823	826380	687398	678612	634005	671950
Q8BHN3	Ganab	Neutral alpha-glucosidase AB	GANAB_MOUSE	endoplasmic reticulum,Golgi apparatus,membrane,glucosidase II complex,extracellular matrix,melanosome,extracellular exosome	carbohydrate metabolic process,N-glycan processing	RNA binding,protein binding,glucosidase activity,carbohydrate binding,glucan 1,3-alpha-glucosidase activity	0	735880	728502	801200	782289	682814	774587	782742	758289
Q60668	Hnrnpd	Heterogeneous nuclear ribonucleoprotein D0	HNRPD_MOUSE	nucleoplasm,cytosol,intracellular ribonucleoprotein complex,extracellular exosome	liver development,transcription, DNA-templated,regulation of transcription, DNA-templated,cerebellum development,regulation of telomere maintenance,response to drug,regulation of circadian rhythm,regulation of mRNA stability,positive regulation of translation,mRNA stabilization,response to calcium ion,response to electrical stimulus,3'-UTR-mediated mRNA destabilization,cellular response to amino …	AT DNA binding,chromatin binding,RNA binding,protein binding,transcription factor binding,mRNA 3'-UTR AU-rich region binding,telomeric DNA binding,histone deacetylase binding	0	737659	748152	685769	743426	681958	711320	789299	771817
P19157	Gstp1	Glutathione S-transferase P 1	GSTP1_MOUSE	extracellular space,intracellular,nucleus,cytoplasm,mitochondrion,cytosol,plasma membrane,vesicle,protein complex,extracellular exosome,TRAF2-GSTP1 complex	response to reactive oxygen species,negative regulation of acute inflammatory response,glutathione metabolic process,xenobiotic metabolic process,response to toxic substance,negative regulation of biosynthetic process,oligodendrocyte development,animal organ regeneration,response to nutrient levels,response to estradiol,negative regulation of interleukin-1 beta production,negative regulation of t…	glutathione transferase activity,glutathione peroxidase activity,protein binding,drug binding,JUN kinase binding,kinase regulator activity,S-nitrosoglutathione binding,dinitrosyl-iron complex binding	0	575479	529481	665402	499494	678306	494611	563380	632610
P62267	Rps23	Small ribosomal subunit protein uS12	RS23_MOUSE	membrane,cytosolic small ribosomal subunit	translation,protein hydroxylation,maintenance of translational fidelity	RNA binding,structural constituent of ribosome	0	711660	693524	794888	688590	674971	651844	613277	610587
Q9JII6	Akr1a1	Aldo-keto reductase family 1 member A1	AK1A1_MOUSE	extracellular space,cytosol,apical plasma membrane,extracellular exosome	L-ascorbic acid biosynthetic process,D-glucuronate catabolic process,aldehyde catabolic process,oxidation-reduction process	alditol:NADP+ 1-oxidoreductase activity,alcohol dehydrogenase (NADP+) activity,L-glucuronate reductase activity	0	598965	618297	765972	646872	673883	611306	683662	743801
O88508	Dnmt3a	DNA (cytosine-5)-methyltransferase 3A	DNM3A_MOUSE	chromosome, centromeric region,euchromatin,heterochromatin,XY body,nucleus,nucleoplasm,nuclear heterochromatin,cytoplasm,nuclear matrix	negative regulation of transcription from RNA polymerase II promoter,mitotic cell cycle,DNA methylation,methylation-dependent chromatin silencing,regulation of gene expression by genetic imprinting,transcription, DNA-templated,spermatogenesis,aging,response to toxic substance,response to ionizing radiation,response to lead ion,positive regulation of cell death,neuron differentiation,response to e…	DNA binding,chromatin binding,DNA (cytosine-5-)-methyltransferase activity,protein binding,methyltransferase activity,identical protein binding,metal ion binding,DNA (cytosine-5-)-methyltransferase activity, acting on CpN substrates	2.48733e-277	580062	525535	435951	566807	670671	719513	545672	580216
D3YTS1;D3YWT0;D3Z569;Q9R0P6	Sec11a	Signal peptidase complex catalytic subunit SEC11;Signal peptidase complex catalytic subunit SEC11;Signal peptidase complex catalytic subunit SEC11;Signal peptidase complex catalytic subunit SEC11A	D3YTS1_MOUSE;D3YWT0_MOUSE;D3Z569_MOUSE;SC11A_MOUSE	;;;signal peptidase complex,integral component of membrane,organelle membrane,extracellular exosome	;;;signal peptide processing	;;;peptidase activity,serine-type peptidase activity	0	629818	788343	573178	927589	669038	870877	823946	839103
Q8VEM8	Slc25a3	Solute carrier family 25 member 3	S25A3_MOUSE	mitochondrion,mitochondrial inner membrane,membrane,integral component of membrane,myelin sheath,extracellular exosome	mitochondrial transport,phosphate ion transmembrane transport	phosphate ion transmembrane transporter activity,symporter activity,protein complex binding	0	746989	812942	747696	852378	668402	989581	791914	896102
P97384	Anxa11	Annexin A11	ANX11_MOUSE	nuclear envelope,nucleoplasm,cytoplasm,spindle,cytosol,membrane,midbody,melanosome,specific granule,azurophil granule,phagocytic vesicle,extracellular exosome	phagocytosis,cytokinetic process,response to calcium ion	RNA binding,calcium ion binding,calcium-dependent phospholipid binding,phosphatidylethanolamine binding,MHC class II protein complex binding,S100 protein binding,calcium-dependent protein binding	0	391139	328630	315411	436864	664532	526386	544655	488972
Q9CZ44	Nsfl1c	NSFL1 cofactor p47	NSF1C_MOUSE	nucleus,nucleoplasm,chromosome,Golgi stack,cytosol,plasma membrane,intermediate filament cytoskeleton,VCP-NSFL1C complex	autophagosome assembly,Golgi organization,nuclear envelope reassembly,proteasome-mediated ubiquitin-dependent protein catabolic process,regulation of catalytic activity,membrane fusion	protein binding,phospholipid binding,protein phosphatase regulator activity,ubiquitin binding,ATPase binding	0	644201	630674	774346	651038	662174	593815	618827	611480
Q9JHU9	Isyna1	Inositol-3-phosphate synthase 1	INO1_MOUSE	cytoplasm	inositol biosynthetic process,phospholipid biosynthetic process	inositol-3-phosphate synthase activity	0	625539	650397	771005	538832	658722	601629	614773	675783
O35381	Anp32a	Acidic leucine-rich nuclear phosphoprotein 32 family member A	AN32A_MOUSE	nucleus,cytoplasm,endoplasmic reticulum,nuclear matrix,perinuclear region of cytoplasm	transcription, DNA-templated,regulation of transcription, DNA-templated,nucleocytoplasmic transport,regulation of apoptotic process,nucleosome assembly,histone exchange	protein binding,histone binding	0	510337	458947	517292	401403	657889	463607	497743	527543
Q9CZU6	Cs	Citrate synthase, mitochondrial	CISY_MOUSE	nucleus,mitochondrion,mitochondrial matrix,extracellular exosome	carbohydrate metabolic process,tricarboxylic acid cycle	RNA binding,citrate (Si)-synthase activity,transferase activity, transferring acyl groups, acyl groups converted into alkyl on transfer	0	671057	686911	824277	847182	657750	851930	735286	811711
P14148	Rpl7	Large ribosomal subunit protein uL30	RL7_MOUSE	nucleus,nucleolus,cytoplasm,polysome,focal adhesion,membrane,cytosolic large ribosomal subunit,intracellular ribonucleoprotein complex,extracellular exosome	maturation of LSU-rRNA from tricistronic rRNA transcript (SSU-rRNA, 5.8S rRNA, LSU-rRNA),cytoplasmic translation,rRNA processing,translation,ribosomal large subunit biogenesis	DNA binding,RNA binding,mRNA binding,structural constituent of ribosome,protein homodimerization activity	0	715469	619950	628762	726685	656514	750363	711049	661144
G3UXT7;P56959;Q8CFQ9	Fus	Fused in sarcoma (Fragment);RNA-binding protein FUS;Fused in sarcoma	G3UXT7_MOUSE;FUS_MOUSE;Q8CFQ9_MOUSE	;nucleus,nucleoplasm,cytoplasm,polysome,perikaryon,dendritic spine head,perinuclear region of cytoplasm;	;regulation of transcription, DNA-templated,cellular response to calcium ion;	;DNA binding,transcription coactivator activity,RNA binding,estrogen receptor binding,myosin V binding,ionotropic glutamate receptor binding,identical protein binding,metal ion binding,retinoid X receptor binding,thyroid hormone receptor binding;	0	605891	529127	504921	416112	655525	604935	530501	563320
A0A494B9Z0;A0A494BBA8;P62862	Fau	40S ribosomal protein S30;FAU ubiquitin like and ribosomal protein S30 fusion;Ubiquitin-like FUBI-ribosomal protein eS30 fusion protein	A0A494B9Z0_MOUSE;A0A494BBA8_MOUSE;RS30_MOUSE	;;	;;	;;	9.99379e-168	729102	758040	784354	829718	652637	683953	707822	680234
P63276	Rps17	Small ribosomal subunit protein eS17	RS17_MOUSE	focal adhesion,membrane,cytosolic small ribosomal subunit,extracellular matrix,extracellular exosome	ribosomal small subunit assembly,rRNA processing,translation,erythrocyte homeostasis,ribosomal small subunit biogenesis	RNA binding,structural constituent of ribosome	0	436209	481542	527783	471050	647364	460848	488902	545561
Q9D819	Ppa1	Inorganic pyrophosphatase	IPYR_MOUSE	cytoplasm,extracellular exosome	phosphate-containing compound metabolic process	magnesium ion binding,inorganic diphosphatase activity,pyrophosphatase activity	0	646924	558202	638287	563741	644942	456585	578150	585241
Q9JKR6	Hyou1	Hypoxia up-regulated protein 1	HYOU1_MOUSE	extracellular region,endoplasmic reticulum lumen,focal adhesion,membrane,endoplasmic reticulum chaperone complex,extracellular exosome	response to ischemia,ER to Golgi vesicle-mediated transport,receptor-mediated endocytosis,response to endoplasmic reticulum stress,negative regulation of apoptotic process,cellular response to hypoxia,negative regulation of hypoxia-induced intrinsic apoptotic signaling pathway,negative regulation of endoplasmic reticulum stress-induced neuron intrinsic apoptotic signaling pathway	ATP binding	0	568072	590431	726108	577625	638344	628657	523191	591186
Q9QUM9	Psma6	Proteasome subunit alpha type-6	PSA6_MOUSE	proteasome complex,cytoplasmic mRNA processing body,nucleus,nucleoplasm,cytoplasm,cytosol,proteasome core complex,polysome,nuclear matrix,proteasome core complex, alpha-subunit complex,myofibril,sarcomere,extracellular exosome	ubiquitin-dependent protein catabolic process,skeletal muscle tissue development,positive regulation of NF-kappaB transcription factor activity,proteolysis involved in cellular protein catabolic process	RNA binding,threonine-type endopeptidase activity,NF-kappaB binding	0	589572	553179	573128	445336	634068	504034	552759	544569
P62751	Rpl23a	Large ribosomal subunit protein uL23	RL23A_MOUSE	nucleus,cytosolic large ribosomal subunit,TORC2 complex	ribosomal large subunit assembly,translation,biological_process	RNA binding,structural constituent of ribosome,protein binding,rRNA binding	0	721400	692020	797524	718649	631864	655878	616677	701594
Q6GT24	Prdx6	Peroxiredoxin-6	Q6GT24_MOUSE				0	663673	581037	679683	552630	630303	486908	602710	587164
Q6ZQ38	Cand1	Cullin-associated NEDD8-dissociated protein 1	CAND1_MOUSE	ubiquitin ligase complex,nucleus,nucleoplasm,cytoplasm,Golgi apparatus,cytosol,membrane,cullin-RING ubiquitin ligase complex,extracellular exosome	SCF complex assembly,protein ubiquitination,cell differentiation,negative regulation of catalytic activity,positive regulation of transcription, DNA-templated,positive regulation of RNA polymerase II transcriptional preinitiation complex assembly	protein binding,TBP-class protein binding	0	590344	592068	713585	594222	627914	572352	598436	627418
Q3UV17	Krt76	Keratin, type II cytoskeletal 2 oral	K22O_MOUSE	nucleus,keratin filament,extracellular exosome	epidermis development,pigmentation,sebaceous gland development	molecular_function,structural molecule activity	1.39417e-75	671546	817947	645362	387698	627438	498833	1.046e+06	436662
P62082	Rps7	Small ribosomal subunit protein eS7	RS7_MOUSE	nucleus,nucleolus,ribosome,focal adhesion,membrane,cytosolic small ribosomal subunit,intracellular ribonucleoprotein complex,90S preribosome,extracellular matrix,small-subunit processome,protein complex,extracellular exosome,centrosome	neural tube closure,cytoplasmic translation,rRNA processing,positive regulation of gene expression,cell differentiation,ribosomal small subunit biogenesis,protein stabilization,positive regulation of intrinsic apoptotic signaling pathway by p53 class mediator,negative regulation of ubiquitin protein ligase activity,negative regulation of protein ubiquitination involved in ubiquitin-dependent prot…	RNA binding,mRNA 3'-UTR binding,structural constituent of ribosome,protein kinase binding,mRNA 5'-UTR binding,ubiquitin ligase inhibitor activity	2.24215e-266	801399	827093	794794	821163	624184	763344	623083	782250
P51410	Rpl9	Large ribosomal subunit protein uL6	RL9_MOUSE	nucleus,focal adhesion,membrane,cytosolic large ribosomal subunit,extracellular matrix	cytoplasmic translation,translation	RNA binding,structural constituent of ribosome,rRNA binding	0	597928	649378	660870	623543	623634	602882	569423	668659
Q9JJI8	Rpl38	Large ribosomal subunit protein eL38	RL38_MOUSE	focal adhesion,cytosolic large ribosomal subunit,eukaryotic 80S initiation complex	skeletal system development,ossification,translation,regulation of translation,sensory perception of sound,90S preribosome assembly,middle ear morphogenesis,axial mesoderm development	RNA binding,structural constituent of ribosome	0	699974	751722	565111	818758	622411	691996	683445	648924
Q9CR86	Carhsp1	Calcium-regulated heat stable protein 1	CHSP1_MOUSE	cytoplasmic mRNA processing body,cytosol,P granule,extracellular exosome,cytoplasmic exosome (RNase complex)	regulation of transcription, DNA-templated,regulation of mRNA stability	DNA binding,mRNA 3'-UTR binding,protein binding	0	658966	562108	527478	528114	622074	475279	565998	568432
Q9CZN7	Shmt2	Serine hydroxymethyltransferase, mitochondrial	GLYM_MOUSE	nucleus,cytoplasm,mitochondrion,mitochondrial inner membrane,mitochondrial intermembrane space,mitochondrial matrix,microtubule cytoskeleton,mitochondrial nucleoid,extracellular exosome,BRISC complex	glycine metabolic process,L-serine metabolic process,L-serine biosynthetic process,one-carbon metabolic process,positive regulation of cell proliferation,glycine biosynthetic process from serine,response to type I interferon,tetrahydrofolate interconversion,tetrahydrofolate metabolic process,protein tetramerization,protein homotetramerization,protein K63-linked deubiquitination	chromatin binding,glycine hydroxymethyltransferase activity,L-allo-threonine aldolase activity,amino acid binding,pyridoxal phosphate binding,identical protein binding	0	631457	644449	723772	721146	621779	766845	734064	652279
Q9D2M8	Ube2v2	Ubiquitin-conjugating enzyme E2 variant 2	UB2V2_MOUSE	nucleus,nucleoplasm,cytoplasm,UBC13-MMS2 complex,extracellular exosome	DNA double-strand break processing,positive regulation of neuron projection development,positive regulation of proteasomal ubiquitin-dependent protein catabolic process,error-free postreplication DNA repair,negative regulation of neuron apoptotic process,positive regulation of DNA repair,positive regulation of synapse assembly,protein K63-linked ubiquitination	protein binding,ubiquitin protein ligase binding,ubiquitin protein ligase activity,ubiquitin conjugating enzyme activity	0	535932	515692	581147	476952	617688	500989	514193	573734
P62717	Rpl18a	Large ribosomal subunit protein eL20	RL18A_MOUSE	membrane,cytosolic large ribosomal subunit	translation,response to antineoplastic agent	RNA binding,structural constituent of ribosome	0	712975	685690	717921	758553	617298	629664	637423	656682
Q3TSA9	Fbxw18	Expressed sequence C85627	Q3TSA9_MOUSE	cellular_component	biological_process	molecular_function	3.1757660955E-314	431760	585331	838846	395080	614194	695039	613578	664193
P14733	Lmnb1	Lamin-B1	LMNB1_MOUSE	nucleus,nuclear envelope,nuclear inner membrane,lamin filament,nucleoplasm,membrane,nuclear matrix,nuclear membrane	positive regulation of cyclin-dependent protein serine/threonine kinase activity involved in G2/M transition of mitotic cell cycle,positive regulation of JNK cascade	structural molecule activity,JUN kinase binding,phospholipase binding	0	547719	604033	622222	647960	613594	710479	605552	645373
P24472	Gsta4	Glutathione S-transferase A4	GSTA4_MOUSE	mitochondrion	glutathione metabolic process,xenobiotic metabolic process,response to herbicide,response to zinc ion,response to nicotine,cellular response to lithium ion	glutathione transferase activity,drug binding,glutathione binding	0	575215	570738	592846	609926	610085	503608	722470	617366
Q497Z0	Fbxw16	F-box and WD-40 domain protein 16	Q497Z0_MOUSE	cellular_component	biological_process	molecular_function	0	498815	631956	569302	636688	609523	761590	580100	781561
P84104	Srsf3	Serine/arginine-rich splicing factor 3	SRSF3_MOUSE	cytoplasm,nuclear speck	mRNA processing,insulin receptor signaling pathway,RNA splicing,regulation of mRNA splicing, via spliceosome,mRNA transport,cellular response to leukemia inhibitory factor	RNA binding,phospholipase binding	1.57549e-245	811742	863647	1.00439e+06	1062257	609156	923500	861876	842885
O70435	Psma3	Proteasome subunit alpha type-3	PSA3_MOUSE	proteasome complex,nucleus,cytosol,proteasome core complex,proteasome core complex, alpha-subunit complex,synapse,extracellular exosome	ubiquitin-dependent protein catabolic process,regulation of endopeptidase activity	threonine-type endopeptidase activity,protein binding	0	591913	506749	476954	456299	608874	469260	530687	508267
Q61699	Hsph1	Heat shock protein 105 kDa	HS105_MOUSE	extracellular region,nucleus,nucleoplasm,cytoplasm,cytosol,protein complex,extracellular exosome,microtubule	receptor-mediated endocytosis,response to unfolded protein,negative regulation of neuron apoptotic process,positive regulation of MHC class I biosynthetic process,positive regulation of transcription from RNA polymerase II promoter,chaperone mediated protein folding requiring cofactor,positive regulation of NK T cell activation,positive regulation of protein tyrosine kinase activity,regulation of…	adenyl-nucleotide exchange factor activity,protein binding,ATP binding,alpha-tubulin binding	0	584121	586078	675663	520505	606202	609075	485366	582571
Q91YQ5	Rpn1	Dolichyl-diphosphooligosaccharide--protein glycosyltransferase subunit 1	RPN1_MOUSE	endoplasmic reticulum,endoplasmic reticulum membrane,rough endoplasmic reticulum,cytosol,oligosaccharyltransferase complex,membrane,integral component of membrane,extracellular matrix,melanosome	protein N-linked glycosylation via asparagine	RNA binding,dolichyl-diphosphooligosaccharide-protein glycotransferase activity	0	614477	668270	761729	776915	605871	814835	588090	720979
Q3TWW8	Srsf6	Serine/arginine-rich splicing factor 6	SRSF6_MOUSE	nuclear speck	alternative mRNA splicing, via spliceosome,regulation of alternative mRNA splicing, via spliceosome,mRNA splice site selection,regulation of keratinocyte proliferation,response to insulin,negative regulation of keratinocyte differentiation,negative regulation of mRNA splicing, via spliceosome,positive regulation of epithelial cell proliferation involved in lung morphogenesis,negative regulation o…	RNA binding,protein binding,pre-mRNA binding	0	609599	628806	718731	691227	602893	632063	607887	629935
P35980	Rpl18	Large ribosomal subunit protein eL18	RL18_MOUSE	nucleus,nucleolus,endoplasmic reticulum,cytosol,focal adhesion,membrane,cytosolic large ribosomal subunit	translation	RNA binding,structural constituent of ribosome	0	353405	311151	423947	609015	598556	763766	674074	636142
P80317;Q52KG9	Cct6a	T-complex protein 1 subunit zeta;Chaperonin containing TCP1 subunit 6A	TCPZ_MOUSE;Q52KG9_MOUSE	acrosomal vesicle,zona pellucida receptor complex,cytosol,chaperonin-containing T-complex,microtubule,extracellular matrix,cell body,extracellular exosome;	'de novo' protein folding,binding of sperm to zona pellucida,positive regulation of telomere maintenance via telomerase,protein stabilization,chaperone-mediated protein folding,toxin transport,positive regulation of establishment of protein localization to telomere,positive regulation of protein localization to Cajal body,positive regulation of telomerase RNA localization to Cajal body;	RNA binding,protein binding,ATP binding,protein binding involved in protein folding,unfolded protein binding,WD40-repeat domain binding;	0	624502	652591	704836	626523	597586	589994	593342	620168
Q9D0E1	Hnrnpm	Heterogeneous nuclear ribonucleoprotein M	HNRPM_MOUSE	nucleoplasm,spliceosomal complex,membrane,nuclear matrix,extracellular matrix,paraspeckles,extracellular exosome,catalytic step 2 spliceosome	alternative mRNA splicing, via spliceosome	RNA binding,protein domain specific binding	0	503260	535205	567514	473739	597067	573442	532026	574275
Q9DB20	Atp5po	ATP synthase subunit O, mitochondrial	ATPO_MOUSE	mitochondrial proton-transporting ATP synthase complex, coupling factor F(o),nucleus,mitochondrion,mitochondrial proton-transporting ATP synthase complex,plasma membrane,extracellular matrix,myelin sheath,extracellular exosome	mitochondrial ATP synthesis coupled proton transport,Requires Ontology	steroid binding,drug binding,ATPase activity,protein complex binding,proton-transporting ATP synthase activity, rotational mechanism	0	628077	677291	888599	855000	594310	790721	734926	752066
Q9Z1Q5	Clic1	Chloride intracellular channel protein 1	CLIC1_MOUSE	extracellular space,nucleus,nuclear envelope,cytoplasm,mitochondrion,plasma membrane,membrane,nuclear membrane,vesicle,chloride channel complex,perinuclear region of cytoplasm,extracellular exosome,blood microparticle	chloride transport,regulation of ion transmembrane transport,positive regulation of osteoblast differentiation,regulation of cell cycle,regulation of mitochondrial membrane potential,platelet aggregation,chloride transmembrane transport,glutathione metabolic process	voltage-gated ion channel activity,chloride channel activity,cadherin binding,glutathione transferase activity	0	545093	515924	764108	465127	592464	441258	516299	510581
P50580	Pa2g4	Proliferation-associated protein 2G4	PA2G4_MOUSE	nucleus,nucleolus,cytoplasm,membrane,intracellular ribonucleoprotein complex,extracellular exosome	transcription, DNA-templated,rRNA processing,regulation of translation,negative regulation of apoptotic process,positive regulation of cell differentiation,negative regulation of transcription, DNA-templated	DNA binding,transcription factor activity, sequence-specific DNA binding,RNA binding,ubiquitin protein ligase binding	0	557905	510434	480582	448952	591070	493290	466579	546664
Q8C2W8	Fbxw19	F-box and WD-40 domain protein 19	Q8C2W8_MOUSE	cellular_component	biological_process	molecular_function	0	480100	593275	793028	776608	590664	680669	604040	746080
Q4G0C7	Oog4	Oog4 protein	Q4G0C7_MOUSE	cellular_component	biological_process,positive regulation of cell proliferation,negative regulation of apoptotic process,negative regulation of cell differentiation,negative regulation of transcription, DNA-templated	molecular_function	0	436121	436625	566260	599855	587919	582856	514687	577052
O09061	Psmb1	Proteasome subunit beta type-1	PSB1_MOUSE	proteasome complex,nucleus,cytosol,proteasome core complex,proteasome core complex, beta-subunit complex,extracellular exosome	proteolysis involved in cellular protein catabolic process	threonine-type endopeptidase activity	0	457223	380827	491142	353015	587704	388872	438252	473881
Q8BI38	Fbxw21	F-box and WD-40 domain protein 21	Q8BI38_MOUSE	cellular_component	biological_process	molecular_function	0	479859	681509	626348	560456	583371	761807	625342	797830
A0A087WQS2;Q9CQC6	Bzw1	Basic leucine zipper and W2 domains 1;eIF5-mimic protein 2	A0A087WQS2_MOUSE;5MP2_MOUSE	;cytoplasm,membrane	;transcription, DNA-templated,regulation of transcription, DNA-templated	;RNA binding,cadherin binding	9.87716e-302	596100	545888	578040	468993	582958	463054	493902	501344
Q9CQV8	Ywhab	14-3-3 protein beta/alpha	1433B_MOUSE	nucleus,cytoplasm,cytosol,focal adhesion,membrane,transcriptional repressor complex,cytoplasmic vesicle membrane,melanosome,protein complex,perinuclear region of cytoplasm,extracellular exosome	protein targeting,negative regulation of protein dephosphorylation,positive regulation of catalytic activity,negative regulation of G-protein coupled receptor protein signaling pathway,negative regulation of transcription, DNA-templated,cytoplasmic sequestering of protein,protein heterooligomerization	transcription corepressor activity,protein binding,protein C-terminus binding,enzyme binding,protein domain specific binding,protein complex binding,identical protein binding,histone deacetylase binding,cadherin binding,phosphoserine binding,phosphoprotein binding	0	562459	447308	485945	366625	577967	472724	536083	553346
P80313	Cct7	T-complex protein 1 subunit eta	TCPH_MOUSE	zona pellucida receptor complex,mitochondrion,chaperonin-containing T-complex,microtubule,cell body,extracellular exosome	'de novo' protein folding,binding of sperm to zona pellucida,positive regulation of telomere maintenance via telomerase,protein stabilization,chaperone-mediated protein folding,toxin transport,positive regulation of establishment of protein localization to telomere,positive regulation of protein localization to Cajal body,positive regulation of telomerase RNA localization to Cajal body	protein binding,ATP binding,identical protein binding,protein binding involved in protein folding,unfolded protein binding	0	571069	561171	661590	513593	575851	538544	536313	557497
Q9R1P0	Psma4	Proteasome subunit alpha type-4	PSA4_MOUSE	proteasome complex,cytoplasmic mRNA processing body,nucleus,cytosol,proteasome core complex,proteasome core complex, alpha-subunit complex,intracellular membrane-bounded organelle,extracellular exosome	ubiquitin-dependent protein catabolic process	threonine-type endopeptidase activity	0	555331	549517	667662	501546	573792	478175	546757	541113
P62715	Ppp2cb	Serine/threonine-protein phosphatase 2A catalytic subunit beta isoform	PP2AB_MOUSE	protein phosphatase type 2A complex,chromosome, centromeric region,spindle pole,nucleus,cytoplasm,cytosol,extracellular exosome	protein dephosphorylation,apoptotic mitochondrial changes,regulation of gene expression,response to endoplasmic reticulum stress,response to hydrogen peroxide,proteasome-mediated ubiquitin-dependent protein catabolic process,negative regulation of Ras protein signal transduction,response to antibiotic,beta-catenin destruction complex disassembly	protein serine/threonine phosphatase activity,protein binding,protein C-terminus binding,metal ion binding	0	591432	489832	638466	412765	572198	479263	445682	466360
H3BJL6;H3BKH6;H3BLJ9;Q9R0P3	Esd	S-formylglutathione hydrolase	H3BJL6_MOUSE;H3BKH6_MOUSE;H3BLJ9_MOUSE;ESTD_MOUSE	;;;cytoplasmic vesicle,extracellular exosome	;;;formaldehyde catabolic process	;;;hydrolase activity, acting on ester bonds,S-formylglutathione hydrolase activity,identical protein binding,carboxylic ester hydrolase activity	0	545766	496733	518595	452148	567859	465248	566843	557374
H7BX95;Q6PDM2	Srsf1	Serine/arginine-rich splicing factor 1	H7BX95_MOUSE;SRSF1_MOUSE	;nucleus,nucleoplasm,cytoplasm,nuclear speck,extracellular exosome,catalytic step 2 spliceosome,exon-exon junction complex	;alternative mRNA splicing, via spliceosome,mRNA 5'-splice site recognition,in utero embryonic development,RNA splicing,positive regulation of RNA splicing,oligodendrocyte differentiation,mRNA transport,cardiac muscle contraction,liver regeneration	;RNA binding,mRNA binding,protein binding,protein kinase B binding,DNA topoisomerase binding,RS domain binding	0	495041	513764	553343	502501	566127	509909	477086	517583
O55234	Psmb5	Proteasome subunit beta type-5	PSB5_MOUSE	proteasome complex,nucleus,nucleoplasm,centrosome,cytosol,proteasome core complex,proteasome core complex, beta-subunit complex,extracellular exosome	proteolysis,response to oxidative stress,proteasome-mediated ubiquitin-dependent protein catabolic process	threonine-type endopeptidase activity,peptidase activity	0	560434	533272	532492	487672	564523	466083	546573	533151
Q9CY58	Serbp1	SERPINE1 mRNA-binding protein 1	SERB1_MOUSE	nucleus,cytoplasm,cytosol,plasma membrane,membrane,perinuclear region of cytoplasm,extracellular exosome	regulation of apoptotic process	RNA binding,mRNA 3'-UTR binding,cadherin binding	0	339076	324456	374326	268783	560766	374990	287756	374729
Q9D154	Serpinb1a	Leukocyte elastase inhibitor A	ILEUA_MOUSE	extracellular space,cytoplasm,membrane,extracellular matrix,extracellular exosome	negative regulation of endopeptidase activity,regulation of protein catabolic process	serine-type endopeptidase inhibitor activity	0	527180	382673	452074	379686	558947	363266	529431	510518
Q9CQQ7	Atp5pb	ATP synthase F(0) complex subunit B1, mitochondrial	AT5F1_MOUSE	mitochondrial proton-transporting ATP synthase complex, coupling factor F(o),nucleus,nucleoplasm,mitochondrion,mitochondrial inner membrane,mitochondrial proton-transporting ATP synthase complex,membrane,myelin sheath,extracellular exosome	ATP synthesis coupled proton transport,substantia nigra development,Requires Ontology	ATPase activity,proton-transporting ATP synthase activity, rotational mechanism	2.0289e-306	547243	619343	628943	676345	556105	797070	644018	718846
P62320	Snrpd3	Small nuclear ribonucleoprotein Sm D3	SMD3_MOUSE	commitment complex,nucleus,nucleoplasm,U5 snRNP,U7 snRNP,U1 snRNP,U2 snRNP,U4 snRNP,U12-type spliceosomal complex,cytoplasm,cytosol,nuclear body,methylosome,pICln-Sm protein complex,SMN-Sm protein complex,extracellular exosome,prespliceosome,precatalytic spliceosome,catalytic step 2 spliceosome,spliceosomal tri-snRNP complex,telomerase holoenzyme complex	spliceosomal complex assembly,spliceosomal snRNP assembly,protein methylation	RNA binding,enzyme binding,U2 snRNA binding,telomerase RNA binding,histone pre-mRNA DCP binding,U7 snRNA binding,U1 snRNP binding	0	530228	508453	645904	592357	554418	535596	532446	572482
P80316	Cct5	T-complex protein 1 subunit epsilon	TCPE_MOUSE	zona pellucida receptor complex,nucleolus,centrosome,cytosol,chaperonin-containing T-complex,microtubule,myelin sheath,cell body,extracellular exosome	'de novo' protein folding,binding of sperm to zona pellucida,response to virus,positive regulation of telomere maintenance via telomerase,protein stabilization,chaperone-mediated protein folding,toxin transport,positive regulation of establishment of protein localization to telomere,positive regulation of protein localization to Cajal body,positive regulation of telomerase RNA localization to Caj…	mRNA 3'-UTR binding,protein binding,ATP binding,G-protein beta-subunit binding,protein binding involved in protein folding,mRNA 5'-UTR binding,beta-tubulin binding,unfolded protein binding	0	609900	565615	614623	530669	551815	537641	511752	551537
P62317	Snrpd2	Small nuclear ribonucleoprotein Sm D2	SMD2_MOUSE	U5 snRNP,U1 snRNP,U2 snRNP,U4 snRNP,U12-type spliceosomal complex,cytosol,methylosome,pICln-Sm protein complex,SMN-Sm protein complex,U4/U6 x U5 tri-snRNP complex,extracellular exosome,precatalytic spliceosome,catalytic step 2 spliceosome	spliceosomal snRNP assembly	RNA binding	0	402188	356103	464241	305812	543198	416886	357345	418028
A0A0G2JE32;A0A0G2JGL0;P61079	Ube2d3	Ubiquitin-conjugating enzyme E2D 3 (Fragment);Ubiquitin-conjugating enzyme E2D 3;Ubiquitin-conjugating enzyme E2 D3	A0A0G2JE32_MOUSE;A0A0G2JGL0_MOUSE;UB2D3_MOUSE	;;plasma membrane,endosome membrane,extracellular exosome	;;protein polyubiquitination,DNA repair,protein monoubiquitination,apoptotic process,protein ubiquitination,proteasome-mediated ubiquitin-dependent protein catabolic process,protein autoubiquitination,protein K48-linked ubiquitination,protein K11-linked ubiquitination,positive regulation of protein targeting to mitochondrion	;;ubiquitin-protein transferase activity,protein binding,ATP binding,ubiquitin conjugating enzyme activity	0	561482	816172	676493	979758	542546	566149	901379	736033
P56135	Atp5mf	ATP synthase subunit f, mitochondrial	ATPK_MOUSE	mitochondrial proton-transporting ATP synthase complex, coupling factor F(o),nucleus,nucleoplasm,mitochondrion,mitochondrial inner membrane,mitochondrial proton-transporting ATP synthase complex,integral component of membrane,extracellular exosome	ATP biosynthetic process,proton transport	ATPase activity	0	402108	389947	589742	446213	542113	528460	476050	539960
Q9CX34	Sugt1	Protein SGT1 homolog	SGT1_MOUSE	nucleus,cytoplasm,protein complex	regulation of protein stability,positive regulation by host of symbiont catalytic activity	molecular_function	0	431646	489923	491019	485828	541208	553475	467069	513168
P46656	Fdx1	Adrenodoxin, mitochondrial	ADX_MOUSE	mitochondrion,mitochondrial matrix	steroid biosynthetic process,cholesterol metabolic process,hormone biosynthetic process,oxidation-reduction process,cellular response to cAMP,cellular response to forskolin	electron carrier activity,metal ion binding,2 iron, 2 sulfur cluster binding	0	761982	348025	396368	662768	538006	684639	729009	668130
P14873	Map1b	Microtubule-associated protein 1B	MAP1B_MOUSE	photoreceptor outer segment,cytosol,microtubule,microtubule associated complex,plasma membrane,postsynaptic density,cell junction,dendritic spine	microtubule bundle formation,microtubule-based process,axonogenesis,cellular process,dendrite development,negative regulation of intracellular transport,positive regulation of axon extension,mitochondrion transport along microtubule,axon extension,establishment of monopolar cell polarity	protein binding,cytoskeletal regulatory protein binding,microtubule binding	0	615221	511502	571343	456158	535966	431437	413179	474698
Q61166	Mapre1	Microtubule-associated protein RP/EB family member 1	MARE1_MOUSE	Golgi apparatus,centrosome,microtubule,microtubule cytoskeleton,cortical microtubule cytoskeleton,cell projection membrane,cell projection,spindle,cytoplasmic microtubule,microtubule plus-end	cell cycle,negative regulation of microtubule polymerization,protein localization to microtubule,cell division,positive regulation of microtubule plus-end binding	RNA binding,protein binding,identical protein binding,cadherin binding,microtubule plus-end binding	0	511168	466730	465276	433322	532413	425956	504963	448352
P46638	Rab11b	Ras-related protein Rab-11B	RB11B_MOUSE	cytoplasm,mitochondrion,synaptic vesicle,cell junction,phagocytic vesicle membrane,cytoplasmic vesicle,phagocytic vesicle,recycling endosome,recycling endosome membrane,extracellular exosome,anchored component of synaptic vesicle membrane	receptor recycling,melanosome transport,transferrin transport,insulin secretion involved in cellular response to glucose stimulus,regulation of anion transport,constitutive secretory pathway,regulated exocytosis,transcytosis,cellular response to acidic pH,establishment of protein localization to membrane,retrograde transport, endosome to plasma membrane,regulation of protein localization to cell …	GTPase activity,protein binding,GTP binding,GDP binding,myosin V binding,cadherin binding	0	492633	563068	627627	617555	526278	573517	524239	592714
P57759	Erp29	Endoplasmic reticulum resident protein 29	ERP29_MOUSE	endoplasmic reticulum,endoplasmic reticulum lumen,smooth endoplasmic reticulum,cell surface,membrane,transport vesicle,melanosome,extracellular exosome	activation of MAPK activity,positive regulation of protein phosphorylation,protein folding,intracellular protein transport,ER to Golgi vesicle-mediated transport,protein secretion,positive regulation of gene expression,negative regulation of gene expression,negative regulation of protein secretion,regulation of endoplasmic reticulum stress-induced intrinsic apoptotic signaling pathway	protein homodimerization activity,chaperone binding	0	540124	525914	641824	561963	525104	506164	554285	480373
Q8BP67	Rpl24	Large ribosomal subunit protein eL24	RL24_MOUSE	cytoplasm,membrane,cytosolic large ribosomal subunit,extracellular exosome	ribosomal large subunit assembly,translation,mitotic cell cycle checkpoint,exit from mitosis,optic nerve development,retinal ganglion cell axon guidance,retina development in camera-type eye,assembly of large subunit precursor of preribosome	RNA binding,structural constituent of ribosome,cadherin binding	0	668807	663666	609107	691263	524660	570027	587842	618203
O70475	Ugdh	UDP-glucose 6-dehydrogenase	UGDH_MOUSE	nucleus,nucleoplasm,cytosol,extracellular exosome	gastrulation with mouth forming second,glycosaminoglycan biosynthetic process,UDP-glucuronate biosynthetic process,oxidation-reduction process	UDP-glucose 6-dehydrogenase activity,NAD binding	0	639436	525289	535504	457389	520541	386005	494412	438811
Q9WV55	Vapa	Vesicle-associated membrane protein-associated protein A	VAPA_MOUSE	Golgi membrane,endoplasmic reticulum,endoplasmic reticulum membrane,plasma membrane,microtubule cytoskeleton,integral component of membrane,nuclear membrane,vesicle,bicellular tight junction,perinuclear region of cytoplasm	ER to Golgi vesicle-mediated transport,signal transduction,cell death,neuron projection development,positive regulation of I-kappaB kinase/NF-kappaB signaling,positive regulation by host of viral release from host cell,negative regulation by host of viral genome replication,positive regulation by host of viral genome replication,protein localization to endoplasmic reticulum,COPII-coated vesicle b…	signal transducer activity,protein binding,microtubule binding,protein domain specific binding,FFAT motif binding,cadherin binding,protein heterodimerization activity	0	550494	542073	562758	612318	520386	728574	592370	675599
P48774	Gstm5	Glutathione S-transferase Mu 5	GSTM5_MOUSE	nucleus,cytoplasm,sperm fibrous sheath,extracellular exosome	glutathione metabolic process,nitrobenzene metabolic process,xenobiotic catabolic process,response to estrogen,cellular detoxification of nitrogen compound	glutathione transferase activity,protein binding,enzyme binding,identical protein binding,protein homodimerization activity,glutathione binding	1.49285e-288	404508	468920	382720	481558	519170	529606	475680	540441
E9Q0F0	Krt78	Keratin 78	E9Q0F0_MOUSE	extracellular space,keratin filament,extracellular exosome	biological_process	molecular_function,structural molecule activity	1.40822e-180	778609	1.99977e+06	679230	1.16983e+06	516183	495542	2.62026e+06	745662
P63001;Q3TLP8	Rac1	Ras-related C3 botulinum toxin substrate 1;Rac family small GTPase 1	RAC1_MOUSE;Q3TLP8_MOUSE	pericentriolar material,phagocytic cup,nucleus,cytoplasm,trans-Golgi network,cytosol,plasma membrane,focal adhesion,membrane,extrinsic component of plasma membrane,lamellipodium,extracellular matrix,cytoplasmic vesicle,early endosome membrane,ruffle membrane,cytoplasmic ribonucleoprotein granule,melanosome,cell projection,dendritic spine,kinocilium,extracellular exosome,actin filament;	positive regulation of protein phosphorylation,auditory receptor cell morphogenesis,epithelial cell morphogenesis,endocytosis,phagocytosis, engulfment,hyperosmotic response,cytoskeleton organization,cell adhesion,G-protein coupled receptor signaling pathway,small GTPase mediated signal transduction,axon guidance,regulation of cell size,regulation of lamellipodium assembly,positive regulation of l…	GTPase activity,protein binding,GTP binding,enzyme binding,protein kinase binding,GTP-dependent protein binding,thioesterase binding,Rho GDP-dissociation inhibitor binding;	0	608760	580911	571722	550463	515002	511944	575200	554230
P11440	Cdk1	Cyclin-dependent kinase 1	CDK1_MOUSE	cyclin-dependent protein kinase holoenzyme complex,nuclear chromosome, telomeric region,nucleus,nucleoplasm,centrosome,cytosol,spindle microtubule,membrane,midbody,extracellular exosome,mitotic spindle,cyclin B1-CDK1 complex,mitochondrial matrix	regulation of transcription involved in G1/S transition of mitotic cell cycle,microtubule cytoskeleton organization,DNA repair,protein complex assembly,protein phosphorylation,apoptotic process,mitotic G2 DNA damage checkpoint,cell aging,cell proliferation,response to toxic substance,regulation of gene expression,positive regulation of gene expression,positive regulation of G2/M transition of mit…	chromatin binding,protein kinase activity,protein serine/threonine kinase activity,cyclin-dependent protein serine/threonine kinase activity,protein binding,ATP binding,RNA polymerase II carboxy-terminal domain kinase activity,kinase activity,cyclin binding,Hsp70 protein binding,histone kinase activity,cyclin-dependent protein kinase activity	0	506634	480172	577993	451332	514195	489414	507920	526615
Q5SUH6;Q5SUH7	Clint1	Clathrin interactor 1	Q5SUH6_MOUSE;Q5SUH7_MOUSE	;	;	;	0	301487	287010	301448	265603	509402	355288	211167	344480
Q9CWF2	Tubb2b	Tubulin beta-2B chain	TBB2B_MOUSE	nucleus,cytoplasm,microtubule,microtubule cytoskeleton	neuron migration,cytoskeleton organization,microtubule-based process,positive regulation of axon guidance	GTPase activity,structural constituent of cytoskeleton,GTP binding,protein heterodimerization activity	0	484703	563826	572204	320757	508550	541183	606872	653612
Q3UH59	Myh10	Myosin, heavy polypeptide 10, non-muscle	Q3UH59_MOUSE				0	495638	435496	460268	404876	507182	442113	414865	419580
P61089	Ube2n	Ubiquitin-conjugating enzyme E2 N	UBE2N_MOUSE	ubiquitin ligase complex,fibrillar center,nucleus,cytoplasm,UBC13-MMS2 complex,UBC13-UEV1A complex,protein complex,extracellular exosome	double-strand break repair via homologous recombination,DNA double-strand break processing,postreplication repair,ubiquitin-dependent protein catabolic process,protein ubiquitination,histone ubiquitination,positive regulation of histone modification,regulation of histone ubiquitination,positive regulation of I-kappaB kinase/NF-kappaB signaling,positive regulation of DNA repair,T cell receptor sig…	RNA binding,ubiquitin-protein transferase activity,protein binding,ATP binding,ubiquitin protein ligase binding,ubiquitin binding,ubiquitin protein ligase activity,ubiquitin conjugating enzyme activity	0	569777	526274	537697	492692	505926	406189	605246	514152
A0A0R4J259	Syncrip	Synaptotagmin binding, cytoplasmic RNA interacting protein	A0A0R4J259_MOUSE				0	436500	430186	487478	429776	503426	448410	400440	491690
Q9CYA0	Creld2	Protein disulfide isomerase Creld2	CREL2_MOUSE	extracellular space,endoplasmic reticulum,Golgi apparatus	biological_process	calcium ion binding	0	503673	475225	456275	427180	503192	561584	453510	431675
Q3UWK9	Ftdc1	Ferritin	Q3UWK9_MOUSE	cytoplasm	iron ion transport,intracellular sequestering of iron ion	iron ion binding,ferric iron binding	0	373442	557245	485626	756612	502704	689919	496160	678633
Q9D0F9	Pgm1	Phosphoglucomutase-1	PGM1_MOUSE	cytosol,actin cytoskeleton,extracellular exosome	glycogen biosynthetic process,glucose metabolic process,galactose catabolic process	magnesium ion binding,phosphoglucomutase activity	0	494089	366082	424752	324545	502339	356618	474879	387052
Q60930	Vdac2	Non-selective voltage-gated ion channel VDAC2	VDAC2_MOUSE	nucleus,mitochondrion,mitochondrial outer membrane,mitochondrial inner membrane,synaptic vesicle,mitochondrial nucleoid,myelin sheath,membrane raft,pore complex,extracellular exosome	anion transport,negative regulation of protein polymerization,anion transmembrane transport,regulation of anion transmembrane transport,negative regulation of intrinsic apoptotic signaling pathway	nucleotide binding,protein binding,voltage-gated anion channel activity,porin activity	0	463936	497771	565549	633232	500652	638677	524531	578221
Q9Z2Z9	Gfpt2	Glutamine--fructose-6-phosphate aminotransferase [isomerizing] 2	GFPT2_MOUSE		fructose 6-phosphate metabolic process,UDP-N-acetylglucosamine metabolic process,UDP-N-acetylglucosamine biosynthetic process,protein N-linked glycosylation,glutamine metabolic process,cellular response to leukemia inhibitory factor	glutamine-fructose-6-phosphate transaminase (isomerizing) activity,carbohydrate derivative binding	0	873324	634254	610696	469624	496078	399033	367883	343102
A0A0R4IZY0;Q8C1A5	Thop1	Thimet oligopeptidase	A0A0R4IZY0_MOUSE;THOP1_MOUSE	;mitochondrial intermembrane space	;proteolysis,peptide metabolic process,intracellular signal transduction	;metalloendopeptidase activity,metal ion binding	0	476439	454277	516232	460040	494204	462605	473139	509270
B2RUF0	Ybx2	Y box protein 2	B2RUF0_MOUSE				0	274151	352832	372271	339870	493656	513783	287486	391767
A0A2C9F2D2;Q07076	Anxa7	Annexin;Annexin A7	A0A2C9F2D2_MOUSE;ANXA7_MOUSE	;nucleus,nuclear envelope,endoplasmic reticulum membrane,cytosol,plasma membrane,membrane,vesicle,extracellular exosome,chromaffin granule membrane	;cellular calcium ion homeostasis,autophagy,hemostasis,cell proliferation,regulation of cell shape,response to salt stress,cellular water homeostasis,negative regulation of gene expression,response to organic cyclic compound,epithelial cell differentiation,social behavior,response to calcium ion,membrane fusion	;RNA binding,integrin binding,calcium ion binding,protein binding,calcium-dependent phospholipid binding,calcium-dependent protein binding	0	349535	409373	439265	479391	487593	508573	430635	447540
A0A0R4J1L2	Eef1d	Elongation factor 1-delta	A0A0R4J1L2_MOUSE				5.58076e-109	572796	547639	555809	484597	485751	464563	554951	509911
Q6HA09	Astl	Astacin-like metalloendopeptidase	ASTL_MOUSE	cytoplasm,plasma membrane,transport vesicle,cortical granule	proteolysis,cell adhesion,fertilization,positive regulation of protein processing,prevention of polyspermy,negative regulation of binding of sperm to zona pellucida	metalloendopeptidase activity,protein binding,peptidase activity,zinc ion binding,aspartic-type peptidase activity,glutamic-type peptidase activity	0	337145	617491	603389	649340	485626	723012	554864	627802
P17225	Ptbp1	Polypyrimidine tract-binding protein 1	PTBP1_MOUSE	nucleus,membrane,extracellular exosome	regulation of alternative mRNA splicing, via spliceosome,mRNA processing,RNA splicing,negative regulation of RNA splicing,positive regulation of transcription from RNA polymerase II promoter,negative regulation of mRNA splicing, via spliceosome,negative regulation of muscle cell differentiation,IRES-dependent viral translational initiation	RNA binding,protein binding,pre-mRNA binding	0	404306	408100	557254	464886	480860	388196	455669	423784
Q9R0N0	Galk1	Galactokinase	GALK1_MOUSE	cytoplasm,membrane,extracellular exosome	galactose metabolic process,galactitol metabolic process,galactose catabolic process via UDP-galactose,carbohydrate phosphorylation,glycolytic process from galactose	galactokinase activity,protein binding,ATP binding,galactose binding	0	464632	356459	374556	321134	478694	327732	434786	343268
O35887	Calu	Calumenin	CALU_MOUSE	extracellular region,endoplasmic reticulum,endoplasmic reticulum lumen,endoplasmic reticulum membrane,Golgi apparatus,membrane,sarcoplasmic reticulum lumen,melanosome	platelet degranulation	calcium ion binding	0	368366	363886	412993	317779	476593	464247	312665	408791
O54734	Ddost	Dolichyl-diphosphooligosaccharide--protein glycosyltransferase 48 kDa subunit	OST48_MOUSE	endoplasmic reticulum,oligosaccharyltransferase complex,membrane,integral component of membrane,intracellular membrane-bounded organelle,protein complex	protein glycosylation,protein N-linked glycosylation,protein N-linked glycosylation via asparagine,response to cytokine,T cell activation	oligosaccharyl transferase activity,dolichyl-diphosphooligosaccharide-protein glycotransferase activity	0	466826	549109	591598	689012	474227	643874	525299	570669
P62960	Ybx1	Y-box-binding protein 1	YBOX1_MOUSE	nucleus,U12-type spliceosomal complex,cytoplasm,cytosol,cytoplasmic stress granule,intracellular ribonucleoprotein complex,nuclear membrane,intracellular membrane-bounded organelle,extracellular exosome,CRD-mediated mRNA stability complex,histone pre-mRNA 3'end processing complex	negative regulation of transcription from RNA polymerase II promoter,in utero embryonic development,regulation of transcription, DNA-templated,transcription from RNA polymerase II promoter,mRNA processing,RNA splicing,positive regulation of transcription from RNA polymerase II promoter,negative regulation of striated muscle cell differentiation,positive regulation of cell division,CRD-mediated mR…	RNA polymerase II core promoter proximal region sequence-specific DNA binding,transcriptional activator activity, RNA polymerase II core promoter proximal region sequence-specific binding,DNA binding,chromatin binding,single-stranded DNA binding,RNA binding,protein binding,GTPase binding	0	632200	507567	466517	547023	474224	503199	536695	476603
Q6ZWV7	Rpl35	Large ribosomal subunit protein uL29	RL35_MOUSE	membrane,cytosolic large ribosomal subunit	maturation of LSU-rRNA from tricistronic rRNA transcript (SSU-rRNA, 5.8S rRNA, LSU-rRNA),translation,cellular response to UV-B	RNA binding,mRNA binding,structural constituent of ribosome,ribonucleoprotein complex binding	0	623017	517030	399878	645906	474027	542982	687229	599507
Q9D1R9	Rpl34	Large ribosomal subunit protein eL34	RL34_MOUSE	mitochondrion,cytosolic large ribosomal subunit,extracellular exosome	translation,ribosome biogenesis	RNA binding,structural constituent of ribosome,cadherin binding	0	548028	541359	427722	611432	473881	505616	497306	528687
Q8C7R4	Uba6	Ubiquitin-like modifier-activating enzyme 6	UBA6_MOUSE	cytoplasm	ubiquitin-dependent protein catabolic process,cellular response to DNA damage stimulus,learning,locomotory behavior,protein ubiquitination,amygdala development,hippocampus development,protein ubiquitination involved in ubiquitin-dependent protein catabolic process,dendritic spine development	ubiquitin activating enzyme activity,protein binding,ATP binding,FAT10 activating enzyme activity	0	389985	398736	458836	369745	472020	440487	408054	456229
Q3U1J4	Ddb1	DNA damage-binding protein 1	DDB1_MOUSE	nuclear chromosome, telomeric region,extracellular space,nucleus,nucleoplasm,cytoplasm,cullin-RING ubiquitin ligase complex,Cul4A-RING E3 ubiquitin ligase complex,Cul4B-RING E3 ubiquitin ligase complex,protein complex,extracellular exosome,Cul4-RING E3 ubiquitin ligase complex	nucleotide-excision repair,cellular response to DNA damage stimulus,proteasomal protein catabolic process,Wnt signaling pathway,protein ubiquitination,histone H2A monoubiquitination,protein ubiquitination involved in ubiquitin-dependent protein catabolic process,negative regulation of apoptotic process,proteasome-mediated ubiquitin-dependent protein catabolic process,positive regulation of viral …	damaged DNA binding,protein binding,protein binding, bridging,protein complex binding,WD40-repeat domain binding,cullin family protein binding	0	419360	462242	477770	486067	470032	493398	464404	513252
Q920E5	Fdps	Farnesyl pyrophosphate synthase	FPPS_MOUSE	nucleoplasm,mitochondrion,cytosol	cholesterol biosynthetic process,geranyl diphosphate biosynthetic process,farnesyl diphosphate biosynthetic process	RNA binding,dimethylallyltranstransferase activity,geranyltranstransferase activity,metal ion binding	0	485810	374428	379827	357845	466946	382137	416222	385616
P62192	Psmc1	26S proteasome regulatory subunit 4	PRS4_MOUSE	proteasome complex,nucleus,nucleoplasm,cytosol,proteasome regulatory particle,proteasome regulatory particle, base subcomplex,membrane,proteasome accessory complex,nuclear proteasome complex,cytosolic proteasome complex	ER-associated ubiquitin-dependent protein catabolic process,positive regulation of RNA polymerase II transcriptional preinitiation complex assembly,negative regulation of neuron death,positive regulation of proteasomal protein catabolic process	RNA binding,ATP binding,TBP-class protein binding,proteasome-activating ATPase activity	0	410951	379551	459665	340556	466771	351385	354200	402787
Q91WT7	Akr1c14	3-alpha-hydroxysteroid dehydrogenase type 1	Q91WT7_MOUSE	cellular_component	hippocampus development,oxidation-reduction process	androsterone dehydrogenase activity	0	460215	417230	453936	374183	466127	351182	466964	461309
Q8BI58	Fbxw26	F-box and WD-40 domain protein 26	Q8BI58_MOUSE	cellular_component	biological_process	molecular_function	0	326599	388943	415886	324644	465694	479901	379857	465493
Q922Q8	Lrrc59	Leucine-rich repeat-containing protein 59	LRC59_MOUSE	nuclear envelope,endoplasmic reticulum,endoplasmic reticulum membrane,membrane,integral component of membrane,organelle membrane,mitochondrial nucleoid		RNA binding,cadherin binding	0	544098	568577	511908	690826	465450	585300	490038	599112
P62334	Psmc6	26S proteasome regulatory subunit 10B	PRS10_MOUSE	proteasome complex,nucleus,proteasome regulatory particle, base subcomplex,membrane,inclusion body,proteasome accessory complex,nuclear proteasome complex,cytosolic proteasome complex,extracellular exosome	ER-associated ubiquitin-dependent protein catabolic process,positive regulation of RNA polymerase II transcriptional preinitiation complex assembly,positive regulation of inclusion body assembly,positive regulation of proteasomal protein catabolic process	ATP binding,TBP-class protein binding,proteasome-activating ATPase activity,identical protein binding	0	457598	431212	475542	398485	465049	388236	449222	436568
P47856	Gfpt1	Glutamine--fructose-6-phosphate aminotransferase [isomerizing] 1	GFPT1_MOUSE	extracellular exosome	fructose 6-phosphate metabolic process,UDP-N-acetylglucosamine metabolic process,UDP-N-acetylglucosamine biosynthetic process,protein N-linked glycosylation,glutamine metabolic process,circadian regulation of gene expression	glutamine-fructose-6-phosphate transaminase (isomerizing) activity,carbohydrate derivative binding	0	634629	585109	638124	490095	457202	457997	427462	457852
A0A3B2WCD8;Q3U0V1	Khsrp	KH-type splicing regulatory protein;Far upstream element-binding protein 2	A0A3B2WCD8_MOUSE;FUBP2_MOUSE	;nucleoplasm,cytosol,cytoplasmic stress granule,membrane	;transcription, DNA-templated,regulation of transcription, DNA-templated,mRNA processing,mRNA catabolic process,RNA splicing,miRNA metabolic process,regulation of mRNA stability,negative regulation of nitric oxide biosynthetic process,mRNA transport,positive regulation of mRNA catabolic process,3'-UTR-mediated mRNA destabilization,cellular response to cytokine stimulus,regulation of miRNA metabol…	;DNA binding,RNA binding,mRNA binding,mRNA 3'-UTR AU-rich region binding	0	458850	429171	445946	427115	454374	388627	467733	407045
Q6IRU2	Tpm4	Tropomyosin alpha-4 chain	TPM4_MOUSE	stress fiber,podosome,cytoplasm,muscle thin filament tropomyosin,focal adhesion,actin cytoskeleton,membrane,cortical cytoskeleton,extracellular exosome,filamentous actin	osteoblast differentiation,muscle contraction,actin filament organization	structural constituent of muscle,identical protein binding,protein homodimerization activity,metal ion binding,protein heterodimerization activity,actin filament binding	0	272856	238566	200189	223668	449352	207856	281483	229246
Q60692	Psmb6	Proteasome subunit beta type-6	PSB6_MOUSE	proteasome complex,nucleus,nucleoplasm,cytosol,proteasome core complex,proteasome core complex, beta-subunit complex,extracellular exosome	proteolysis involved in cellular protein catabolic process	threonine-type endopeptidase activity,cadherin binding	0	463613	425863	600825	421798	448927	376770	442558	413144
Q9CQV6	Map1lc3b	Microtubule-associated protein 1 light chain 3 beta	MLP3B_MOUSE	autophagosome membrane,intracellular,mitochondrion,autophagosome,cytosol,microtubule,axoneme,endomembrane system,membrane,cytoplasmic vesicle,autolysosome	autophagosome assembly,mitophagy,autophagy,cellular response to nitrogen starvation,cellular response to starvation,macroautophagy,positive regulation of mucus secretion,autophagosome maturation	protein binding,ubiquitin protein ligase binding	0	440431	349176	370750	314365	448752	331935	353502	330195
P70168	Kpnb1	Importin subunit beta-1	IMB1_MOUSE	nuclear envelope,nucleoplasm,cytoplasm,cytosol,membrane,nuclear membrane,nuclear periphery,protein complex,extracellular exosome,endoplasmic reticulum tubular network	protein import into nucleus, translocation,protein import into nucleus,NLS-bearing protein import into nucleus,ribosomal protein import into nucleus,mitotic chromosome movement towards spindle pole,mitotic metaphase plate congression,astral microtubule organization,Ran protein signal transduction,establishment of mitotic spindle localization,establishment of protein localization,mitotic spindle a…	RNA binding,protein binding,nuclear localization sequence binding,Ran GTPase binding,protein transporter activity,enzyme binding,protein domain specific binding,Hsp90 protein binding	0	393246	378808	447358	387224	446989	402614	387587	418045
Q6ZWQ9	Myl12a	Myosin, light chain 12A, regulatory, non-sarcomeric	Q6ZWQ9_MOUSE	stress fiber,myosin II complex,Z disc,extracellular exosome,cell cortex region	regulation of cell shape,protein localization to plasma membrane	calcium ion binding,protein binding,glutamate receptor binding	0	403138	399335	500436	334908	444742	345541	301473	385656
Q3V117	Acly	ATP-citrate synthase	Q3V117_MOUSE				0	518960	380734	469948	352470	441649	345155	409863	368520
O35685	Nudc	Nuclear migration protein nudC	NUDC_MOUSE	nucleus,cytoplasm,microtubule	protein folding,cell cycle,developmental process,cell division	protein binding,cadherin binding,unfolded protein binding	0	361764	387619	419441	331741	441469	450768	315328	444032
Q9D8E6	Rpl4	Large ribosomal subunit protein uL4	RL4_MOUSE	nucleus,nucleolus,cytoplasm,rough endoplasmic reticulum,focal adhesion,membrane,cytosolic large ribosomal subunit,intracellular ribonucleoprotein complex,extracellular exosome	cytoplasmic translation	RNA binding,structural constituent of ribosome,protein binding	0	458060	403608	416516	511423	441001	570484	506113	468230
Q60973	Rbbp7	Histone-binding protein RBBP7	RBBP7_MOUSE	nucleus,nucleoplasm,cytosol,NuRD complex,ESC/E(Z) complex	negative regulation of transcription from RNA polymerase II promoter,chromatin silencing at rDNA,DNA replication,chromatin remodeling,transcription, DNA-templated,chromatin modification,negative regulation of cell growth,negative regulation of transcription, DNA-templated,response to steroid hormone,cellular heat acclimation	RNA binding,protein binding	0	413196	357496	312066	335182	440001	344886	408520	404542
B1AU75	Nasp	Nuclear autoantigenic sperm protein	B1AU75_MOUSE				0	334610	323560	380497	284693	438743	322439	309509	333251
P34022	Ranbp1	Ran-specific GTPase-activating protein	RANG_MOUSE	nucleus,cytoplasm,centrosome,cytosol,axon cytoplasm	G1/S transition of mitotic cell cycle,RNA export from nucleus,ubiquitin-dependent protein catabolic process,protein import into nucleus,spindle organization,positive regulation of neuron projection development,cellular response to drug,positive regulation of GTPase activity,positive regulation of mitotic centrosome separation,response to calcium ion,cellular response to leptomycin B	GDP-dissociation inhibitor activity,Ran GTPase binding,cadherin binding,GTPase activator activity	0	503023	485965	535019	327492	438679	365682	438632	436300
P70349	Hint1	Adenosine 5'-monophosphoramidase HINT1	HINT1_MOUSE	histone deacetylase complex,nucleus,cytosol,plasma membrane,extracellular exosome	transcription, DNA-templated,regulation of transcription, DNA-templated,purine ribonucleotide catabolic process,positive regulation of calcium-mediated signaling,intrinsic apoptotic signaling pathway by p53 class mediator	nucleotide binding,hydrolase activity	7.05726e-298	279072	299749	300123	273249	436281	324730	247479	360965
P67778	Phb1	Prohibitin 1	PHB1_MOUSE	nucleus,nucleoplasm,cytoplasm,mitochondrion,mitochondrial inner membrane,early endosome,plasma membrane,integral component of plasma membrane,cell surface,membrane,mitochondrial crista,extrinsic component of mitochondrial outer membrane,myelin sheath,extracellular exosome	negative regulation of transcription from RNA polymerase II promoter,ovarian follicle development,ovarian follicle atresia,osteoblast differentiation,regulation of transcription, DNA-templated,mitochondrion organization,negative regulation of cell proliferation,positive regulation of gene expression,positive regulation of cell death,negative regulation of transcription by competitive promoter bin…	RNA polymerase II transcription factor activity, sequence-specific DNA binding,complement component C3a binding,complement component C3b binding,protein binding,protein C-terminus binding,enzyme binding,proteinase activated receptor binding,histone deacetylase binding,transcription regulatory region DNA binding	0	440412	485709	583431	620487	434686	603454	483492	559941
O35129	Phb2	Prohibitin-2	PHB2_MOUSE	nucleus,cytoplasm,mitochondrion,mitochondrial outer membrane,mitochondrial inner membrane,cell surface,nuclear matrix,axon,protein complex,extracellular exosome,cell periphery	protein import into nucleus, translocation,transcription, DNA-templated,mitochondrion organization,sister chromatid cohesion,response to wounding,positive regulation of exit from mitosis,negative regulation of intracellular estrogen receptor signaling pathway,negative regulation of mammary gland epithelial cell proliferation,negative regulation of apoptotic process,negative regulation of sequence…	protein binding,protein C-terminus binding,amide binding,protein N-terminus binding	0	461323	501102	541099	627584	434598	616685	512693	570209
P54823	Ddx6	Probable ATP-dependent RNA helicase DDX6	DDX6_MOUSE	heterochromatin,cytoplasmic mRNA processing body,outer dense fiber,nucleus,nucleolus,cytoplasm,mitochondrion,cytosol,cytoplasmic stress granule,membrane,RISC complex,cytoplasmic ribonucleoprotein granule,P granule,sperm annulus	regulation of translation,spermatogenesis,RNA secondary structure unwinding,viral RNA genome packaging,stem cell population maintenance,cytoplasmic mRNA processing body assembly,negative regulation of neuron differentiation	RNA binding,ATP-dependent RNA helicase activity,ATP binding,protein domain specific binding,cadherin binding	0	390757	457332	426637	488235	432775	498007	439967	452461
Q99KI0	Aco2	Aconitate hydratase, mitochondrial	ACON_MOUSE	mitochondrion,myelin sheath	liver development,tricarboxylic acid cycle,citrate metabolic process,isocitrate metabolic process,response to isolation stress	aconitate hydratase activity,iron ion binding,3 iron, 4 sulfur cluster binding,4 iron, 4 sulfur cluster binding	0	396675	364522	475980	443369	431987	473770	425472	454308
P68373	Tuba1c	Tubulin alpha-1C chain	TBA1C_MOUSE	nucleus,cytoplasmic microtubule,microtubule cytoskeleton,vesicle	cytoskeleton organization,microtubule-based process,biological_process	molecular_function,GTPase activity,structural constituent of cytoskeleton,GTP binding	2.75976e-252	202985	220000	221695	203525	430642	255496	262209	277221
Q8BU47	Ftdc2	Ferritin	Q8BU47_MOUSE	cytoplasm	iron ion transport,intracellular sequestering of iron ion	iron ion binding,ferric iron binding	0	309735	426875	436942	556093	429735	560456	430582	563283
E9Q798	Arf4	ADP-ribosylation factor 4	E9Q798_MOUSE				0	433432	440615	508773	384483	428276	378981	320875	380801
Q60932	Vdac1	Non-selective voltage-gated ion channel VDAC1	VDAC1_MOUSE	nucleus,mitochondrion,mitochondrial outer membrane,mitochondrial inner membrane,plasma membrane,synaptic vesicle,membrane,mitochondrial nucleoid,myelin sheath,membrane raft,pore complex,extracellular exosome	behavioral fear response,anion transport,mitochondrial calcium ion transport,apoptotic process,chemical synaptic transmission,neuron-neuron synaptic transmission,learning,epithelial cell differentiation,anion transmembrane transport,regulation of mitophagy,regulation of anion transmembrane transport,negative regulation of reactive oxygen species metabolic process	nucleotide binding,protein binding,voltage-gated anion channel activity,porin activity,protein kinase binding,protein complex binding,identical protein binding,ion channel binding	0	420277	445903	461323	555964	428144	571659	480419	534642
B7FAU9;Q8BTM8	Flna	Filamin, alpha;Filamin-A	B7FAU9_MOUSE;FLNA_MOUSE	;nucleus,nucleolus,cytoplasm,trans-Golgi network,cytosol,plasma membrane,brush border,cell-cell junction,focal adhesion,cell cortex,actin cytoskeleton,membrane,Z disc,growth cone,extracellular matrix,Myb complex,actin filament bundle,extracellular exosome,filamentous actin	;angiogenesis,epithelial to mesenchymal transition,blood vessel remodeling,heart morphogenesis,adenylate cyclase-inhibiting dopamine receptor signaling pathway,negative regulation of neuron projection development,negative regulation of transcription from RNA polymerase I promoter,actin cytoskeleton organization,regulation of cell migration,actin cytoskeleton reorganization,regulation of actin fil…	;G-protein coupled receptor binding,RNA binding,actin binding,signal transducer activity,protein kinase C binding,protein binding,transcription factor binding,potassium channel regulator activity,Rho GTPase binding,Ral GTPase binding,kinase binding,small GTPase binding,Fc-gamma receptor I complex binding,protein homodimerization activity,ion channel binding,cadherin binding,Rac GTPase binding,act…	0	454604	381915	427919	388982	426481	334921	379369	426019
Q6ZWX6	Eif2s1	Eukaryotic translation initiation factor 2 subunit 1	IF2A_MOUSE	nucleus,cytoplasm,ribosome,eukaryotic translation initiation factor 2 complex,eukaryotic translation initiation factor 2B complex,cytoplasmic stress granule,membrane,eukaryotic 48S preinitiation complex,multi-eIF complex,translation initiation ternary complex,extracellular exosome,glial limiting end-foot	translation,translational initiation,aging,negative regulation of translational initiation in response to stress,cellular response to amino acid starvation,cellular response to heat,cellular response to UV,response to endoplasmic reticulum stress,regulation of translational initiation in response to stress,protein autophosphorylation,positive regulation of neuron death,negative regulation of guan…	RNA binding,translation initiation factor activity,protein binding,ribosome binding	0	441074	417022	454479	357125	426059	385343	374853	408807
P83882	Rpl36a	Large ribosomal subunit protein eL42	RL36A_MOUSE	cytosolic large ribosomal subunit	translation,biological_process	molecular_function,structural constituent of ribosome	6.76066e-299	474267	423622	361442	378184	424986	375318	338284	369548
P46664	Adss2	Adenylosuccinate synthetase isozyme 2	PURA2_MOUSE	cytoplasm,cytosol,plasma membrane,extracellular exosome	purine nucleotide biosynthetic process,AMP biosynthetic process,aspartate metabolic process,response to purine-containing compound,'de novo' AMP biosynthetic process,IMP metabolic process,response to ammonium ion,cellular response to electrical stimulus	adenylosuccinate synthase activity,GTP binding,metal ion binding	0	354864	383748	574665	410297	424550	409957	357095	444223
Q9WUK2	Eif4h	Eukaryotic translation initiation factor 4H	IF4H_MOUSE	polysome,membrane,eukaryotic translation initiation factor 4F complex,perinuclear region of cytoplasm	formation of translation preinitiation complex,sexual reproduction,developmental growth,eukaryotic translation initiation factor 4F complex assembly	RNA binding,translation initiation factor activity,RNA strand annealing activity,RNA strand-exchange activity,ribosomal small subunit binding,cadherin binding	0	258494	240216	270049	204349	423925	264911	230950	251206
P63028	Tpt1	Translationally-controlled tumor protein	TCTP_MOUSE	extracellular space,nucleus,nucleoplasm,cytoplasm,multivesicular body,cytosol,extracellular exosome,tubulin complex	stem cell population maintenance,cell differentiation,negative regulation of intrinsic apoptotic signaling pathway in response to DNA damage,negative regulation of ectoderm development	RNA binding,calcium ion binding,protein binding,microtubule binding,transcription factor binding	0	725009	645591	736537	605669	423728	546505	643836	632312
Q99LJ6	Gpx7	Glutathione peroxidase 7	GPX7_MOUSE	extracellular region,endoplasmic reticulum	response to oxidative stress,oxidation-reduction process,cellular oxidant detoxification	catalase activity,peroxidase activity,glutathione peroxidase activity	0	385830	340256	411180	280129	423144	367371	278865	362628
Q9QUI0	Rhoa	Transforming protein RhoA	RHOA_MOUSE	nucleus,mitochondrion,endosome,cytosol,cytoskeleton,plasma membrane,focal adhesion,cell cortex,lamellipodium,axon,midbody,extrinsic component of cytoplasmic side of plasma membrane,vesicle,ruffle membrane,dendritic spine,apical junction complex,extracellular exosome,cell periphery,cleavage furrow	cell morphogenesis,response to hypoxia,angiotensin mediated vasoconstriction involved in regulation of systemic arterial blood pressure,alpha-beta T cell lineage commitment,regulation of systemic arterial blood pressure by endothelin,regulation of transcription from RNA polymerase II promoter,cytoskeleton organization,cell adhesion,cell-matrix adhesion,integrin-mediated signaling pathway,Rho prot…	GTPase activity,protein binding,GTP binding,myosin binding,GDP binding,protein domain specific binding,Rho GDP-dissociation inhibitor binding	0	421103	388710	411088	366395	422380	397558	424097	412706
A0A0G2JDW7;Q6ZWU9	Rps27	40S ribosomal protein S27 (Fragment);Small ribosomal subunit protein eS27	A0A0G2JDW7_MOUSE;RS27_MOUSE	;cytosolic small ribosomal subunit	;ribosomal small subunit assembly,rRNA processing,translation	;structural constituent of ribosome,protein binding,metal ion binding	0	428397	434101	411590	329123	418529	425730	335527	419875
A0A338P786;P68037	Ube2l3	Ubiquitin-conjugating enzyme E2L 3 (Fragment);Ubiquitin-conjugating enzyme E2 L3	A0A338P786_MOUSE;UB2L3_MOUSE	;nucleus,cytoplasm,cytosol,extracellular exosome	;protein polyubiquitination,transcription, DNA-templated,regulation of transcription, DNA-templated,cell proliferation,protein ubiquitination,positive regulation of protein ubiquitination,protein ubiquitination involved in ubiquitin-dependent protein catabolic process,cell cycle phase transition,positive regulation of ubiquitin-protein transferase activity,protein K11-linked ubiquitination,cellul…	;transcription coactivator activity,RNA binding,ubiquitin-protein transferase activity,protein binding,ATP binding,ubiquitin protein ligase binding,ubiquitin conjugating enzyme activity,ubiquitin-protein transferase activator activity	0	370360	310199	347435	262966	418402	300075	303109	345583
Q8BGW1	Fto	Alpha-ketoglutarate-dependent dioxygenase FTO	FTO_MOUSE	nucleus,nuclear speck	temperature homeostasis,DNA dealkylation involved in DNA repair,regulation of lipid storage,oxidative single-stranded DNA demethylation,oxidative single-stranded RNA demethylation,regulation of multicellular organism growth,RNA repair,regulation of respiratory system process,adipose tissue development,regulation of white fat cell proliferation,oxidative demethylation,DNA demethylation,regulation …	ferrous iron binding,oxidative RNA demethylase activity,oxidative DNA demethylase activity,DNA-N1-methyladenine dioxygenase activity,RNA N6-methyladenosine dioxygenase activity	0	352522	320859	363708	313980	416902	312300	364632	337607
P52293	Kpna2	Importin subunit alpha-1	IMA1_MOUSE	nuclear pore,nucleoplasm,cytosol,membrane	protein import into nucleus,NLS-bearing protein import into nucleus	RNA binding,protein binding,nuclear localization sequence binding,protein transporter activity,histone deacetylase binding,repressing transcription factor binding	0	434188	439063	559315	475986	414288	438175	379105	435189
P30416	Fkbp4	Peptidyl-prolyl cis-trans isomerase FKBP4	FKBP4_MOUSE	nucleus,nucleoplasm,cytoplasm,mitochondrion,cytosol,microtubule,neuronal cell body,protein complex,axonal growth cone,perinuclear region of cytoplasm,extracellular exosome	protein peptidyl-prolyl isomerization,steroid hormone receptor complex assembly,copper ion transport,embryo implantation,negative regulation of neuron projection development,androgen receptor signaling pathway,prostate gland development,negative regulation of microtubule polymerization or depolymerization,negative regulation of microtubule polymerization,protein complex localization,male sex diff…	RNA binding,peptidyl-prolyl cis-trans isomerase activity,protein binding,ATP binding,GTP binding,FK506 binding,heat shock protein binding,copper-dependent protein binding,glucocorticoid receptor binding,tau protein binding,phosphoprotein binding	0	454512	412563	373418	332941	413336	385166	377334	403980
A0A0G2JGW9;Q3TUE1	Fubp1	Far upstream element (FUSE) binding protein 1	A0A0G2JGW9_MOUSE;Q3TUE1_MOUSE	;	;	;	0	417533	388175	382414	371250	412749	363337	433592	360935
Q9CZM2	Rpl15	Large ribosomal subunit protein eL15	RL15_MOUSE	nucleus,membrane,cytosolic large ribosomal subunit,extracellular exosome	cytoplasmic translation	RNA binding,structural constituent of ribosome,cadherin binding	0	459399	393235	337058	504004	412538	447328	435395	433410
Q8VEL2	Mtmr14	Phosphatidylinositol-3,5-bisphosphate 3-phosphatase MTMR14	MTMRE_MOUSE	ruffle,perinuclear region of cytoplasm	peptidyl-tyrosine dephosphorylation	phosphatidylinositol-3-phosphatase activity,protein tyrosine phosphatase activity	0	280389	410430	440500	450488	410256	492845	370931	444618
Q9CWJ9	Atic	Bifunctional purine biosynthesis protein ATIC	PUR9_MOUSE	mitochondrion,membrane,extracellular exosome	brainstem development,'de novo' IMP biosynthetic process,nucleoside metabolic process,response to inorganic substance,cerebellum development,cerebral cortex development,animal organ regeneration,dihydrofolate metabolic process,tetrahydrofolate biosynthetic process	IMP cyclohydrolase activity,phosphoribosylaminoimidazolecarboxamide formyltransferase activity,protein homodimerization activity,cadherin binding	0	436004	408458	474393	385560	405916	367709	376261	415315
Q9R0P5	Dstn	Destrin	DEST_MOUSE	cytoplasm,cortical actin cytoskeleton,extracellular exosome	actin filament depolymerization,actin filament fragmentation,positive regulation of actin filament depolymerization,actin filament severing	actin filament binding	0	289526	272214	267328	248693	405379	299515	273000	349101
Q9WV02	Rbmx	RNA-binding motif protein, X chromosome	RBMX_MOUSE	extracellular space,nucleus,nuclear euchromatin,membrane,supraspliceosomal complex,extracellular exosome,catalytic step 2 spliceosome	regulation of alternative mRNA splicing, via spliceosome,osteoblast differentiation,transcription from RNA polymerase II promoter,mRNA processing,membrane protein ectodomain proteolysis,RNA splicing,positive regulation of transcription from RNA polymerase II promoter,protein oligomerization,cellular response to interleukin-1	core promoter binding,chromatin binding,RNA binding,mRNA binding,protein domain specific binding,identical protein binding	0	443262	423372	405560	481968	404769	422450	396225	419813
O55142	Rpl35a	Large ribosomal subunit protein eL33	RL35A_MOUSE	mitochondrion,membrane,cytosolic large ribosomal subunit,extracellular matrix,extracellular exosome	cytoplasmic translation,rRNA processing,ribosomal large subunit biogenesis	RNA binding,structural constituent of ribosome	4.83143e-279	358142	387343	412499	396876	404066	316185	314628	346080
Q7TQI3	Otub1	Ubiquitin thioesterase OTUB1	OTUB1_MOUSE	nucleus,cytoplasm,extracellular exosome	adaptive immune response,DNA repair,cellular response to DNA damage stimulus,protein deubiquitination,protein K48-linked deubiquitination,cellular response to interleukin-1,negative regulation of histone H2A K63-linked ubiquitination,negative regulation of double-strand break repair	thiol-dependent ubiquitin-specific protease activity,NEDD8-specific protease activity,ubiquitin protein ligase binding,ubiquitin binding,ubiquitinyl hydrolase activity	0	275313	275788	280815	249627	402056	300794	303053	315335
P61087	Ube2k	Ubiquitin-conjugating enzyme E2 K	UBE2K_MOUSE	nucleus,cytoplasm,filopodium tip,extracellular exosome	protein polyubiquitination,positive regulation of peptidyl-threonine phosphorylation,free ubiquitin chain polymerization,regulation of proteasomal ubiquitin-dependent protein catabolic process,cellular response to interferon-beta,positive regulation of type I interferon-mediated signaling pathway,intrinsic apoptotic signaling pathway in response to endoplasmic reticulum stress,protein K48-linked …	ubiquitin-protein transferase activity,ATP binding,ubiquitin protein ligase binding,ubiquitin-ubiquitin ligase activity,ubiquitin protein ligase activity,ubiquitin conjugating enzyme activity	0	366145	368474	420772	361134	399605	410511	349033	386282
P99029	Prdx5	Peroxiredoxin-5, mitochondrial	PRDX5_MOUSE	extracellular space,nucleus,cytoplasm,mitochondrion,peroxisome,peroxisomal matrix,cytosol,cytoplasmic vesicle,intracellular membrane-bounded organelle,perinuclear region of cytoplasm,extracellular exosome	apoptotic process,response to oxidative stress,negative regulation of transcription from RNA polymerase III promoter,positive regulation of collagen biosynthetic process,cellular response to reactive oxygen species,hydrogen peroxide catabolic process,negative regulation of apoptotic process,negative regulation of cysteine-type endopeptidase activity involved in apoptotic process,cell redox homeos…	RNA polymerase III regulatory region DNA binding,peroxidase activity,receptor binding,thioredoxin peroxidase activity,antioxidant activity,cysteine-type endopeptidase inhibitor activity involved in apoptotic process,protein dimerization activity,peroxiredoxin activity,peroxynitrite reductase activity	0	347517	345170	468907	416946	398870	385048	418552	411963
P35550	Fbl	rRNA 2'-O-methyltransferase fibrillarin	FBRL_MOUSE	fibrillar center,dense fibrillar component,granular component,nucleus,chromosome,nucleolus,Cajal body,membrane,box C/D snoRNP complex,small-subunit processome,extracellular exosome	box C/D snoRNA 3'-end processing,osteoblast differentiation,tRNA processing,snoRNA metabolic process,rRNA methylation,snoRNA localization,histone glutamine methylation	TFIID-class transcription factor binding,RNA binding,rRNA methyltransferase activity,ATPase binding,histone-glutamine methyltransferase activity	0	386870	379594	374681	392461	397610	400942	339608	380298
Q8CIE6	Copa	Coatomer subunit alpha	COPA_MOUSE	Golgi membrane,extracellular space,cytoplasm,membrane,COPI vesicle coat,extracellular exosome	intracellular protein transport,ER to Golgi vesicle-mediated transport,retrograde vesicle-mediated transport, Golgi to ER,intra-Golgi vesicle-mediated transport,regulation of receptor activity,pancreatic juice secretion	hormone activity,structural molecule activity	0	434117	424937	390757	420382	395612	383549	398916	405507
P48678	Lmna	Prelamin-A/C	LMNA_MOUSE	nucleus,nuclear envelope,lamin filament,nucleoplasm,extracellular matrix,nuclear membrane,perinuclear region of cytoplasm	nucleus organization,nuclear envelope organization,muscle organ development,negative regulation of cell proliferation,positive regulation of gene expression,establishment of cell polarity,regulation of cell migration,establishment or maintenance of microtubule cytoskeleton polarity,regulation of telomere maintenance,protein localization to nucleus,cellular protein localization,sterol regulatory e…	structural molecule activity,protein binding,identical protein binding	0	422406	440609	455679	503195	393816	464789	409138	456790
Q6P5E4	Uggt1	UDP-glucose:glycoprotein glucosyltransferase 1	UGGG1_MOUSE	endoplasmic reticulum,endoplasmic reticulum lumen,endoplasmic reticulum-Golgi intermediate compartment,protein complex,extracellular exosome	protein N-linked glycosylation via asparagine,endoplasmic reticulum unfolded protein response,'de novo' posttranslational protein folding,ER-associated misfolded protein catabolic process,UDP-glucosylation	UDP-glucose:glycoprotein glucosyltransferase activity,protein binding,unfolded protein binding	0	402022	420904	498698	446986	392126	461225	377715	413752
Q9D7X8	Ggct	Gamma-glutamylcyclotransferase	GGCT_MOUSE	cytosol,extracellular exosome	release of cytochrome c from mitochondria	gamma-glutamylcyclotransferase activity,protein homodimerization activity	0	315519	380710	352132	332851	391740	436951	333335	360848
P61205;P84078	Arf3;Arf1	ADP-ribosylation factor 3;ADP-ribosylation factor 1	ARF3_MOUSE;ARF1_MOUSE	Golgi apparatus,perinuclear region of cytoplasm,extracellular exosome;Golgi membrane,late endosome,peroxisomal membrane,Golgi apparatus,trans-Golgi network,cytosol,focal adhesion,endomembrane system,postsynaptic density,sarcomere,COPI-coated vesicle,cell leading edge,neuron projection,protein complex,postsynaptic membrane,perinuclear region of cytoplasm,extracellular exosome	retrograde vesicle-mediated transport, Golgi to ER,small GTPase mediated signal transduction,protein transport;regulation of receptor internalization,cellular copper ion homeostasis,actin filament organization,small GTPase mediated signal transduction,protein transport,vesicle-mediated transport,regulation of Arp2/3 complex-mediated actin nucleation,very-low-density lipoprotein particle assembly,…	GTP binding;magnesium ion binding,RNA binding,protein binding,GTP binding,GDP binding,protein domain specific binding,protein heterodimerization activity,phospholipase D activator activity	0	344460	348214	304790	244304	388882	294415	351968	268765
P11031	Sub1	Activated RNA polymerase II transcriptional coactivator p15	TCP4_MOUSE	nucleus,transcription factor complex,nucleolus,extracellular exosome	regulation of transcription from RNA polymerase II promoter,transcription from RNA polymerase II promoter,DNA duplex unwinding,protein homooligomerization,positive regulation of transcription initiation from RNA polymerase II promoter,SMAD protein signal transduction	transcriptional activator activity, RNA polymerase II distal enhancer sequence-specific binding,DNA helicase activity,double-stranded DNA binding,single-stranded DNA binding,transcription coactivator activity,RNA binding,activating transcription factor binding,identical protein binding	0	231871	181284	170900	99493.7	388403	271382	118299	187171
B7ZNL2;Q78ZA7	Nap1l4	Nap1l4 protein;Nucleosome assembly protein 1-like 4	B7ZNL2_MOUSE;NP1L4_MOUSE	;nucleus,cytoplasm	;nucleosome assembly	;RNA binding,nucleosome binding	0	318674	335966	401612	344971	387460	338488	342380	337335
A0A0N4SUX5	Eno2	phosphopyruvate hydratase	A0A0N4SUX5_MOUSE				6.1843e-07	163033	241205	471878	517882	387321	202045	309758	1.08211e+06
Q8CI94	Pygb	Glycogen phosphorylase, brain form	PYGB_MOUSE	cytoplasm,membrane,axon,extracellular exosome	glycogen catabolic process	glycogen phosphorylase activity,pyridoxal phosphate binding,Requires Ontology	0	433833	392271	371547	343000	386999	343396	371812	353007
P26883	Fkbp1a	Peptidyl-prolyl cis-trans isomerase FKBP1A	FKB1A_MOUSE	cytoplasm,cytosol,membrane,sarcoplasmic reticulum,Z disc,extrinsic component of organelle membrane,sarcoplasmic reticulum membrane,axon terminus,extracellular exosome,cytoplasmic side of membrane,ryanodine receptor complex	protein peptidyl-prolyl isomerization,negative regulation of protein phosphorylation,heart morphogenesis,muscle contraction,SMAD protein complex assembly,response to iron ion,cytokine-mediated signaling pathway,response to caffeine,positive regulation of protein ubiquitination,positive regulation of protein binding,negative regulation of phosphoprotein phosphatase activity,regulation of protein l…	peptidyl-prolyl cis-trans isomerase activity,signal transducer activity,protein binding,FK506 binding,drug binding,enzyme binding,Hsp70 protein binding,type I transforming growth factor beta receptor binding,protein homodimerization activity,ion channel binding,SMAD binding,activin binding	1.64454e-269	527483	409862	310819	182567	386671	443119	430483	364217
E9PWE8	Dpysl3	Dihydropyrimidinase-like 3	E9PWE8_MOUSE				0	338922	313688	377212	296669	385263	290984	324940	313803
Q61033	Tmpo	Lamina-associated polypeptide 2, isoforms alpha/zeta	LAP2A_MOUSE	chromatin,nucleus,nuclear envelope,membrane,nuclear membrane	regulation of transcription, DNA-templated	DNA binding,protein binding,cadherin binding	0	336754	341406	408378	357600	384953	385238	350222	363530
Q9CQI6	Cotl1	Coactosin-like protein	COTL1_MOUSE	cellular_component,nucleus,cytoplasm,cytoskeleton,extracellular exosome	defense response to fungus	actin binding,protein binding,enzyme binding	0	442469	466045	616271	332872	383610	294806	271190	345721
G5E924	Hnrnpl	Heterogeneous nuclear ribonucleoprotein L (Fragment)	G5E924_MOUSE				0	315111	299848	313183	268286	381081	361162	303930	367093
P99026	Psmb4	Proteasome subunit beta type-4	PSB4_MOUSE	proteasome complex,nucleus,cytosol,proteasome core complex,proteasome core complex, beta-subunit complex,extracellular exosome	negative regulation of inflammatory response to antigenic stimulus,proteolysis involved in cellular protein catabolic process	lipopolysaccharide binding,threonine-type endopeptidase activity	0	365068	346635	333588	252642	380694	322110	375293	366331
Q61233	Lcp1	Plastin-2	PLSL_MOUSE	ruffle,phagocytic cup,podosome,extracellular space,cytoplasm,cytosol,actin filament,plasma membrane,focal adhesion,actin cytoskeleton,filopodium,actin filament bundle,ruffle membrane,perinuclear region of cytoplasm,extracellular exosome,stress fiber	T cell activation involved in immune response,response to wounding,protein kinase A signaling,cell migration,extracellular matrix disassembly,animal organ regeneration,regulation of intracellular protein transport,actin filament bundle assembly,actin filament network formation,actin crosslink formation,positive regulation of podosome assembly	integrin binding,calcium ion binding,protein binding,identical protein binding,actin filament binding,GTPase binding	0	288053	336732	395681	340330	379831	448695	316805	405596
K3W4Q8;P18572	Bsg	Basigin	K3W4Q8_MOUSE;BASI_MOUSE	;acrosomal membrane,mitochondrion,plasma membrane,integral component of plasma membrane,focal adhesion,membrane,sarcolemma,melanosome,intracellular membrane-bounded organelle,membrane raft,extracellular exosome	;embryo implantation,odontogenesis of dentin-containing tooth,response to peptide hormone,response to mercury ion,decidualization,response to cAMP,protein localization to plasma membrane	;mannose binding,cadherin binding	0	297866	287348	342369	351681	379740	424731	375707	348922
P61082	Ube2m	NEDD8-conjugating enzyme Ubc12	UBC12_MOUSE	cytoplasm,extracellular exosome	cellular protein modification process,protein ubiquitination,positive regulation of neuron apoptotic process,protein neddylation	ubiquitin-protein transferase activity,ATP binding,ribosomal S6-glutamic acid ligase activity,NEDD8 transferase activity,ubiquitin protein ligase binding,ubiquitin protein ligase activity	0	321109	321664	407582	308973	378791	307288	319629	311499
Q80ZP8;Q9CXI5	Manf	Armet protein;Mesencephalic astrocyte-derived neurotrophic factor	Q80ZP8_MOUSE;MANF_MOUSE	;cellular_component,extracellular space,nucleus,endoplasmic reticulum	;vasoconstriction of artery involved in ischemic response to lowering of systemic arterial blood pressure,response to unfolded protein,regulation of receptor activity,neuron projection development,dopaminergic neuron differentiation	;molecular_function,RNA binding,growth factor activity	0	394901	378934	437996	347767	378472	368077	353734	337772
E9QJW0;Q91VS7	Mgst1	Microsomal glutathione S-transferase 1	E9QJW0_MOUSE;MGST1_MOUSE	;mitochondrion,mitochondrial outer membrane,mitochondrial inner membrane,endoplasmic reticulum,endoplasmic reticulum membrane,integral component of membrane	;glutathione metabolic process,oxidation-reduction process,protein homotrimerization,cellular response to lipid hydroperoxide,cellular oxidant detoxification	;glutathione transferase activity,glutathione peroxidase activity	1.19941e-307	500416	500707	346880	567655	377855	467211	574498	382341
P28474	Adh5	Alcohol dehydrogenase class-3	ADHX_MOUSE	mitochondrion,extracellular exosome	retinoid metabolic process,respiratory system process,ethanol oxidation,peptidyl-cysteine S-nitrosylation,response to lipopolysaccharide,positive regulation of blood pressure,formaldehyde catabolic process,response to nitrosative stress,response to redox state	alcohol dehydrogenase (NAD) activity,fatty acid binding,zinc ion binding,formaldehyde dehydrogenase activity,protein homodimerization activity,S-(hydroxymethyl)glutathione dehydrogenase activity	0	344855	281711	416906	273360	376980	292018	328950	338747
Q9DBF1	Aldh7a1	Alpha-aminoadipic semialdehyde dehydrogenase	AL7A1_MOUSE	nucleus,mitochondrion,cytosol,extracellular exosome	glycine betaine biosynthetic process from choline,oxidation-reduction process	L-aminoadipate-semialdehyde dehydrogenase activity,betaine-aldehyde dehydrogenase activity	0	297532	348796	458504	409478	376561	411402	343428	434800
Q9DAW9	Cnn3	Calponin-3	CNN3_MOUSE	cytosol,cell-cell adherens junction,focal adhesion,postsynaptic density,actin cytoskeleton,neuronal cell body,dendritic spine	epithelial cell differentiation,actomyosin structure organization,negative regulation of ATPase activity,cell-cell adhesion	actin binding,protein binding,calmodulin binding,microtubule binding,cadherin binding involved in cell-cell adhesion	0	230371	194853	262501	162827	376426	233033	263828	256528
Q4PLS0	Nlrp2	NACHT	Q4PLS0_MOUSE	cytoplasm,Golgi apparatus,cytosol,intracellular membrane-bounded organelle,nuclear chromosome, telomeric region	positive regulation of cysteine-type endopeptidase activity involved in apoptotic process,positive regulation of interleukin-1 beta secretion	ATP binding,Pyrin domain binding	0	274186	356409	358298	378217	376335	476053	334396	449931
A0AAA9WUU2;A0AAA9WVZ3;A0AAA9WW15;A0AAA9WWE2;A0AAA9WWE5;A0AAA9WWE8;G3UYP0;P63280	Ube2i	Ubiquitin-conjugating enzyme E2I;Ubiquitin-conjugating enzyme E2I;Ubiquitin-conjugating enzyme E2I;Ubiquitin-conjugating enzyme E2I;Ubiquitin-conjugating enzyme E2I;Ubiquitin-conjugating enzyme E2I;Ubiquitin-conjugating enzyme E2I (Fragment);SUMO-conjugating enzyme UBC9	A0AAA9WUU2_MOUSE;A0AAA9WVZ3_MOUSE;A0AAA9WW15_MOUSE;A0AAA9WWE2_MOUSE;A0AAA9WWE5_MOUSE;A0AAA9WWE8_MOUSE;G3UYP0_MOUSE;UBC9_MOUSE	;;;;;;;nucleus,nucleoplasm,cytoplasm,cytosol,nuclear body,PML body,transferase complex,sumoylated E2 ligase complex	;;;;;;;negative regulation of transcription from RNA polymerase II promoter,cellular protein modification process,cell cycle,chromosome segregation,multicellular organism development,viral process,protein sumoylation,positive regulation of I-kappaB kinase/NF-kappaB signaling,negative regulation of transcription, DNA-templated,cell division,positive regulation of SUMO transferase activity	;;;;;;;RNA binding,protein binding,ATP binding,transcription factor binding,SUMO transferase activity,enzyme binding,HLH domain binding,small protein activating enzyme binding,SUMO conjugating enzyme activity,RING-like zinc finger domain binding,ubiquitin protein ligase binding,ubiquitin protein ligase activity	0	353163	327614	344899	304424	376011	332559	345833	338179
Q9WVA4	Tagln2	Transgelin-2	TAGL2_MOUSE	vesicle,extracellular exosome	epithelial cell differentiation	cadherin binding	0	394785	310457	447445	312938	371842	253530	298523	277168
Q64674	Srm	Spermidine synthase	SPEE_MOUSE		spermidine biosynthetic process,cellular response to leukemia inhibitory factor	spermidine synthase activity,identical protein binding,protein homodimerization activity	0	383225	339270	340061	313497	370396	306774	333971	342276
Q8BK64	Ahsa1	Activator of 90 kDa heat shock protein ATPase homolog 1	AHSA1_MOUSE	cytoplasm,endoplasmic reticulum,cytosol,extracellular exosome	protein folding,response to stress,positive regulation of ATPase activity	ATPase activator activity,protein binding,cadherin binding,chaperone binding	0	357282	335459	371677	337195	368013	321728	333334	309448
P62305	Snrpe	Small nuclear ribonucleoprotein E	RUXE_MOUSE	nucleus,U5 snRNP,U7 snRNP,U1 snRNP,U2 snRNP,U4 snRNP,cytosol,methylosome,pICln-Sm protein complex,SMN-Sm protein complex,U4/U6 x U5 tri-snRNP complex,precatalytic spliceosome	spliceosomal snRNP assembly,hair cycle	RNA binding	3.18299e-157	222891	179964	380477	180945	366272	223390	233597	298594
P51660	Hsd17b4	Peroxisomal multifunctional enzyme type 2	DHB4_MOUSE	mitochondrion,peroxisome,peroxisomal membrane,membrane	very long-chain fatty acid metabolic process,osteoblast differentiation,fatty acid beta-oxidation,androgen metabolic process,estrogen metabolic process,very long-chain fatty-acyl-CoA metabolic process,medium-chain fatty-acyl-CoA metabolic process,Sertoli cell development	3-hydroxyacyl-CoA dehydrogenase activity,receptor binding,long-chain-enoyl-CoA hydratase activity,isomerase activity,3alpha,7alpha,12alpha-trihydroxy-5beta-cholest-24-enoyl-CoA hydratase activity,protein homodimerization activity,17-beta-hydroxysteroid dehydrogenase (NAD+) activity	0	402831	438984	485748	544087	363437	511131	425524	508414
P68510	Ywhah	14-3-3 protein eta	1433F_MOUSE	cytoplasm,cytosol,plasma membrane,intercalated disc,cytoplasmic vesicle membrane,extracellular exosome	regulation of sodium ion transport,glucocorticoid catabolic process,intracellular protein transport,cytoskeleton organization,regulation of mitotic nuclear division,substantia nigra development,glucocorticoid receptor signaling pathway,negative regulation of apoptotic process,positive regulation of transcription, DNA-templated,negative regulation of dendrite morphogenesis,membrane depolarization …	actin binding,protein binding,sodium channel regulator activity,enzyme binding,protein domain specific binding,glucocorticoid receptor binding,identical protein binding,ion channel binding,protein heterodimerization activity	0	251274	237457	292270	218351	363403	250214	253438	281035
Q9QUR6	Prep	Prolyl endopeptidase	PPCE_MOUSE	nucleus,cytoplasm,cytosol,membrane	proteolysis,protein metabolic process	serine-type endopeptidase activity,serine-type exopeptidase activity	0	371131	301027	353594	289910	362657	250793	320820	330959
P32067	Ssb	Lupus La protein homolog	LA_MOUSE	nuclear chromosome, telomeric region,nucleus,cytoplasm,intracellular ribonucleoprotein complex	tRNA 5'-leader removal,tRNA export from nucleus,tRNA processing,tRNA 3'-end processing,nuclear histone mRNA catabolic process,IRES-dependent viral translational initiation,protein localization to cytoplasmic stress granule	tRNA binding,RNA binding,poly(U) RNA binding,sequence-specific mRNA binding	0	342497	336187	359394	329795	362227	314929	317678	339091
P26645	Marcks	Myristoylated alanine-rich C-kinase substrate	MARCS_MOUSE	cytoplasm,centrosome,focal adhesion,cell cortex,membrane,actin filament bundle,germinal vesicle,extracellular exosome	actin filament bundle assembly,protein homooligomerization,actin crosslink formation	protein kinase C binding,calmodulin binding,identical protein binding,actin filament binding	0	309961	201303	230125	230259	360716	241261	224548	283226
Q921M3	Sf3b3	Splicing factor 3B subunit 3	SF3B3_MOUSE	nucleus,U12-type spliceosomal complex,nucleolus,catalytic step 2 spliceosome	mRNA splicing, via spliceosome,negative regulation of protein catabolic process	RNA binding,protein complex binding	0	336343	347442	382244	368780	359951	336897	377898	350349
Q78PY7	Snd1	Staphylococcal nuclease domain-containing protein 1	SND1_MOUSE	nucleus,cytoplasm,mitochondrion,cytosol,membrane,RISC complex,melanosome,extracellular exosome,dense body	osteoblast differentiation,transcription, DNA-templated,regulation of transcription, DNA-templated,RNA catabolic process,gene silencing by RNA,nucleic acid phosphodiester bond hydrolysis	RNA binding,nuclease activity,protein binding,cadherin binding	0	396403	379980	394366	384837	359164	331889	349665	376318
Q8VDN2	Atp1a1	Sodium/potassium-transporting ATPase subunit alpha-1	AT1A1_MOUSE	endosome,endoplasmic reticulum,Golgi apparatus,plasma membrane,sodium:potassium-exchanging ATPase complex,caveola,postsynaptic density,intercalated disc,membrane,integral component of membrane,basolateral plasma membrane,apical plasma membrane,T-tubule,sarcolemma,myelin sheath,protein complex,extracellular exosome,extracellular vesicle	regulation of the force of heart contraction,regulation of sodium ion transport,cellular sodium ion homeostasis,regulation of blood pressure,potassium ion import,establishment or maintenance of transmembrane electrochemical gradient,dephosphorylation,cellular potassium ion homeostasis,negative regulation of glucocorticoid biosynthetic process,sodium ion export from cell,response to drug,negative …	sodium:potassium-exchanging ATPase activity,protein binding,ATP binding,phosphatase activity,protein kinase binding,protein domain specific binding,ankyrin binding,potassium ion binding,sodium ion binding,ADP binding,phosphatidylinositol 3-kinase binding,chaperone binding,steroid hormone binding	0	345765	351269	401813	413237	358103	464174	383158	424242
Q61425	Hadh	Hydroxyacyl-coenzyme A dehydrogenase, mitochondrial	HCDH_MOUSE	nucleoplasm,cytoplasm,mitochondrion,mitochondrial inner membrane,mitochondrial matrix	fatty acid beta-oxidation,response to activity,response to insulin,response to drug,negative regulation of insulin secretion	3-hydroxyacyl-CoA dehydrogenase activity,NAD+ binding	0	374394	341332	391136	400441	357127	411513	466642	361413
O08795	Prkcsh	Glucosidase 2 subunit beta	GLU2B_MOUSE	endoplasmic reticulum	in utero embryonic development,liver development,N-glycan processing,nitrogen compound metabolic process,negative regulation of neuron projection development,protein heterooligomerization,renal system development	RNA binding,protein kinase C binding,calcium ion binding,protein binding,ion channel binding,phosphoprotein binding	0	379913	347091	364189	357002	355497	370036	369903	333129
O88342	Wdr1	WD repeat-containing protein 1	WDR1_MOUSE	podosome,cytosol,cell-cell junction,actin cytoskeleton,cortical actin cytoskeleton,actomyosin, actin portion,cell projection,myelin sheath,extracellular exosome,actin filament	neutrophil mediated immunity,sensory perception of sound,regulation of cell shape,actin cytoskeleton organization,actin filament fragmentation,platelet formation,regulation of actin filament depolymerization,positive regulation of actin filament depolymerization,cortical cytoskeleton organization,establishment of planar polarity of follicular epithelium,apical junction assembly,maintenance of epi…	actin binding,actin filament binding	0	343640	357424	405443	354547	354845	347097	368367	412492
E9QNN1	Dhx9	RNA helicase	E9QNN1_MOUSE				0	342533	347238	385850	391494	354551	400494	372750	375138
P57780	Actn4	Alpha-actinin-4	ACTN4_MOUSE	stress fiber,extracellular space,intracellular,nucleus,cytoplasm,cytosol,brush border,cell-cell junction,focal adhesion,nuclear body,Z disc,intracellular ribonucleoprotein complex,cortical cytoskeleton,pseudopodium,neuron projection,protein complex,perinuclear region of cytoplasm,extracellular exosome,actin cytoskeleton	response to hypoxia,protein transport,vesicle transport along actin filament,positive regulation of cell migration,peroxisome proliferator activated receptor signaling pathway,regulation of apoptotic process,retinoic acid receptor signaling pathway,positive regulation of pinocytosis,actin filament bundle assembly,negative regulation of cellular component movement,positive regulation of cellular c…	RNA polymerase II regulatory region sequence-specific DNA binding,nucleoside binding,RNA binding,calcium ion binding,protein binding,ligand-dependent nuclear receptor transcription coactivator activity,chromatin DNA binding,nuclear hormone receptor binding,protein homodimerization activity,retinoic acid receptor binding,ion channel binding,protein N-terminus binding,actin filament binding	0	374730	387824	433306	390281	353573	377661	354454	402751
Q60931	Vdac3	Non-selective voltage-gated ion channel VDAC3	VDAC3_MOUSE	nucleus,mitochondrion,mitochondrial outer membrane,mitochondrial inner membrane,pore complex,extracellular exosome	behavioral fear response,chemical synaptic transmission,neuron-neuron synaptic transmission,learning,anion transmembrane transport,regulation of cilium assembly,regulation of anion transmembrane transport	nucleotide binding,voltage-gated anion channel activity,porin activity	0	331275	380599	436609	480284	353504	497520	402969	438775
Q8BWY3	Etf1	Eukaryotic peptide chain release factor subunit 1	ERF1_MOUSE	cytoplasm	nuclear-transcribed mRNA catabolic process, nonsense-mediated decay,translational termination,protein methylation,viral process	RNA binding,translation release factor activity,sequence-specific mRNA binding	0	316076	278074	295380	247862	353403	269110	266513	301380
P00405	Mtco2	Cytochrome c oxidase subunit 2	COX2_MOUSE	mitochondrion,mitochondrial respiratory chain complex IV,integral component of membrane,respiratory chain complex IV,extracellular exosome	lactation,response to cold,ATP synthesis coupled electron transport,hydrogen ion transmembrane transport	copper ion binding,cytochrome-c oxidase activity	0	252091	264555	447680	306501	351427	394056	287916	424450
P23198;Q9DCC5	Cbx3	Chromobox protein homolog 3;Cbx3 protein	CBX3_MOUSE;Q9DCC5_MOUSE	chromosome, centromeric region,condensed chromosome, centromeric region,nuclear chromosome, telomeric region,chromatin,nucleus,nuclear envelope,nucleoplasm,nuclear euchromatin,nuclear heterochromatin,spindle,chromocenter,nuclear pericentric heterochromatin;	transcription, DNA-templated,chromatin modification,positive regulation of gene expression, epigenetic,negative regulation of transcription, DNA-templated,rhythmic process;	transcription regulatory region sequence-specific DNA binding,protein binding,enzyme binding,protein domain specific binding,identical protein binding,histone methyltransferase binding;	0	308263	304538	313925	272196	350682	301066	307094	300463
P10852	Slc3a2	Amino acid transporter heavy chain SLC3A2	4F2_MOUSE	nucleus,cytosol,plasma membrane,cell surface,membrane,integral component of membrane,apical plasma membrane,melanosome,extracellular exosome	carbohydrate metabolic process,tryptophan transport,response to exogenous dsRNA,leucine import	RNA binding,double-stranded RNA binding,catalytic activity,protein binding,neutral amino acid transmembrane transporter activity,cadherin binding	0	457322	444932	566391	615094	350416	498172	437601	472383
P47754	Capza2	F-actin-capping protein subunit alpha-2	CAZA2_MOUSE	brush border,F-actin capping protein complex,membrane,cortical cytoskeleton,extracellular exosome	biological_process,barbed-end actin filament capping	actin binding,protein binding	0	314536	292841	419445	291052	350240	279998	297930	323550
Q9CPQ1	Cox6c	Cytochrome c oxidase subunit 6C	COX6C_MOUSE	mitochondrion,mitochondrial inner membrane,integral component of membrane	biological_process,hydrogen ion transmembrane transport	molecular_function,cytochrome-c oxidase activity	2.70167e-304	522872	526988	530371	583857	349281	688103	451128	418545
O55029	Copb2	Coatomer subunit beta'	COPB2_MOUSE	Golgi membrane,Golgi apparatus,cytosol,COPI vesicle coat	intracellular protein transport,ER to Golgi vesicle-mediated transport,retrograde vesicle-mediated transport, Golgi to ER,intra-Golgi vesicle-mediated transport,toxin transport	structural molecule activity	0	387891	380800	390650	345135	349029	357832	349713	367015
P51150	Rab7a	Ras-related protein Rab-7a	RAB7A_MOUSE	autophagosome membrane,cytoplasm,lysosome,endosome,late endosome,Golgi apparatus,lipid particle,cytosol,endosome membrane,phagocytic vesicle membrane,late endosome membrane,extrinsic component of lysosome membrane,melanosome membrane,pre-autophagosomal structure membrane,terminal bouton,phagocytic vesicle,extracellular exosome,alveolar lamellar body,retromer complex	autophagosome assembly,protein targeting to lysosome,intracellular protein transport,epidermal growth factor catabolic process,endosome to lysosome transport,lipid catabolic process,viral release from host cell,protein to membrane docking,retrograde transport, endosome to Golgi,early endosome to late endosome transport,bone resorption,positive regulation of protein catabolic process,positive regu…	GTPase activity,protein binding,GTP binding,GDP binding,Rac GTPase binding,retromer complex binding	0	336425	367465	430676	384167	348929	399841	292749	384456
Q9Z2U1	Psma5	Proteasome subunit alpha type-5	PSA5_MOUSE	proteasome complex,nucleus,cytosol,proteasome core complex,proteasome core complex, alpha-subunit complex,extracellular exosome	proteasome-mediated ubiquitin-dependent protein catabolic process	threonine-type endopeptidase activity	0	331042	356570	281678	238647	348802	274726	392871	307592
P26369;Q80XR5	U2af2	Splicing factor U2AF 65 kDa subunit;Splicing factor U2AF subunit	U2AF2_MOUSE;Q80XR5_MOUSE	commitment complex,nucleus,spliceosomal complex,nuclear speck,U2-type prespliceosome,U2AF,Prp19 complex;	mRNA splicing, via spliceosome,RNA splicing,negative regulation of protein ubiquitination,positive regulation of RNA splicing,negative regulation of mRNA splicing, via spliceosome,regulation of mitophagy,positive regulation of protein targeting to mitochondrion;	RNA binding,protein binding,poly-pyrimidine tract binding,enzyme binding,pre-mRNA 3'-splice site binding,C2H2 zinc finger domain binding;	0	214476	194517	338181	210697	348286	237321	224993	189200
Q3THS6	Mat2a	S-adenosylmethionine synthase isoform type-2	METK2_MOUSE	cytosol,methionine adenosyltransferase complex	S-adenosylmethionine biosynthetic process,one-carbon metabolic process,protein hexamerization,protein heterooligomerization,cellular response to leukemia inhibitory factor	methionine adenosyltransferase activity,ATP binding,identical protein binding,metal ion binding	0	391227	348786	352068	317207	347217	294380	339456	327525
P40124	Cap1	Adenylyl cyclase-associated protein 1	CAP1_MOUSE	extracellular region,extracellular space,cytoplasm,cytosol,plasma membrane,focal adhesion,cortical actin cytoskeleton,extracellular exosome	cell morphogenesis,ameboidal-type cell migration,platelet degranulation,receptor-mediated endocytosis,establishment or maintenance of cell polarity,signal transduction,actin polymerization or depolymerization,actin cytoskeleton organization,regulation of adenylate cyclase activity	actin binding,protein binding,adenylate cyclase binding	0	298977	282305	344255	250636	347100	292355	298371	335945
O54984	Get3	ATPase GET3	GET3_MOUSE	nucleus,nucleolus,endoplasmic reticulum,extracellular exosome	transport	ATP binding,ATPase activity,metal ion binding	0	344312	374585	391389	393695	346650	372807	363870	407703
P12382	Pfkl	ATP-dependent 6-phosphofructokinase, liver type	PFKAL_MOUSE	cytosol,6-phosphofructokinase complex,membrane,extracellular exosome	fructose 6-phosphate metabolic process,glycolytic process,response to glucose,fructose 1,6-bisphosphate metabolic process,negative regulation of insulin secretion,protein oligomerization,protein homotetramerization,glycolytic process through fructose-6-phosphate	6-phosphofructokinase activity,ATP binding,kinase binding,identical protein binding,metal ion binding,fructose binding,fructose-6-phosphate binding	0	357344	299774	293884	276580	346613	277956	366556	299723
A2A547;P84099	Rpl19	Ribosomal protein L19;Large ribosomal subunit protein eL19	A2A547_MOUSE;RL19_MOUSE	;focal adhesion,membrane,cytosolic large ribosomal subunit	;translation,liver regeneration	;RNA binding,structural constituent of ribosome,large ribosomal subunit rRNA binding,5.8S rRNA binding	0	319639	310096	363234	355023	346447	354584	330237	368137
A0A171KXD3;Q9JIF0	Prmt1	type I protein arginine methyltransferase;Protein arginine N-methyltransferase 1	A0A171KXD3_MOUSE;ANM1_MOUSE	;nucleus,nucleoplasm,cytosol,methylosome	;in utero embryonic development,regulation of transcription, DNA-templated,protein methylation,positive regulation of cell proliferation,histone methylation,peptidyl-arginine methylation,peptidyl-arginine methylation, to asymmetrical-dimethyl arginine,neuron projection development,peptidyl-arginine omega-N-methylation,histone H4-R3 methylation,positive regulation of erythrocyte differentiation,ne…	;RNA binding,protein binding,N-methyltransferase activity,protein methyltransferase activity,methyl-CpG binding,histone-arginine N-methyltransferase activity,protein-arginine N-methyltransferase activity,[cytochrome c]-arginine N-methyltransferase activity,enzyme binding,protein-arginine omega-N monomethyltransferase activity,protein-arginine omega-N asymmetric methyltransferase activity,histone …	0	306752	277647	321125	263070	344691	264376	319026	302295
Q8C2Q8	Atp5f1c	ATP synthase subunit gamma	Q8C2Q8_MOUSE				0	359438	380327	382320	479255	344623	505203	411270	451730
P19096	Fasn	Fatty acid synthase	FAS_MOUSE	mitochondrion,Golgi apparatus,cytosol,plasma membrane,membrane,melanosome,glycogen granule,extracellular exosome	osteoblast differentiation,acetyl-CoA metabolic process,fatty acid biosynthetic process,mammary gland development,oxidation-reduction process,cellular response to interleukin-4	RNA binding,fatty acid synthase activity,[acyl-carrier-protein] S-acetyltransferase activity,[acyl-carrier-protein] S-malonyltransferase activity,3-oxoacyl-[acyl-carrier-protein] synthase activity,3-oxoacyl-[acyl-carrier-protein] reductase (NADPH) activity,3-hydroxypalmitoyl-[acyl-carrier-protein] dehydratase activity,enoyl-[acyl-carrier-protein] reductase (NADPH, B-specific) activity,oleoyl-[acy…	0	391598	351164	385842	319000	344427	303947	334123	329701
O09167	Rpl21	Large ribosomal subunit protein eL21	RL21_MOUSE	membrane,cytosolic large ribosomal subunit	translation	RNA binding,structural constituent of ribosome,protein binding	0	439205	382119	380662	348584	343758	342375	372106	371570
Q8BFZ9	Erlin2	Erlin-2	ERLN2_MOUSE	endoplasmic reticulum,endoplasmic reticulum membrane,cytosol,plasma membrane,integral component of membrane,protein complex,membrane raft,extracellular exosome	cholesterol metabolic process,ER-associated ubiquitin-dependent protein catabolic process,SREBP signaling pathway,negative regulation of cholesterol biosynthetic process,negative regulation of fatty acid biosynthetic process	protein binding,cholesterol binding,ubiquitin protein ligase binding	0	323563	345817	381431	405601	343402	426981	381980	410695
Q8CH72	Trim32	E3 ubiquitin-protein ligase TRIM32	TRI32_MOUSE	nucleus,cytoplasm,striated muscle myosin thick filament	protein polyubiquitination,tissue homeostasis,actin ubiquitination,response to UV,protein ubiquitination,positive regulation of cell growth,positive regulation of cell migration,negative regulation of viral transcription,response to tumor necrosis factor,protein ubiquitination involved in ubiquitin-dependent protein catabolic process,positive regulation of I-kappaB kinase/NF-kappaB signaling,inna…	RNA binding,ubiquitin-protein transferase activity,protein binding,zinc ion binding,myosin binding,translation initiation factor binding,identical protein binding,ubiquitin binding,protein self-association,ubiquitin protein ligase activity	1.27613e-279	292837	293762	298513	260498	343065	325703	128882	251502
G3UXL2;Q9D7G0	Prps1l3;Prps1	Ribose-phosphate pyrophosphokinase 1	G3UXL2_MOUSE;PRPS1_MOUSE	cellular_component;	nucleoside metabolic process,ribonucleoside monophosphate biosynthetic process,nucleotide biosynthetic process;5-phosphoribose 1-diphosphate biosynthetic process,purine nucleobase metabolic process,purine nucleotide biosynthetic process,nervous system development,nucleoside metabolic process,ribonucleoside monophosphate biosynthetic process,phosphorylation,urate biosynthetic process,hypoxanthine …	magnesium ion binding,ribose phosphate diphosphokinase activity;magnesium ion binding,ribose phosphate diphosphokinase activity,ATP binding,kinase activity,identical protein binding,protein homodimerization activity	0	388258	327120	343747	255195	340200	286267	326304	306408
P46471	Psmc2	26S proteasome regulatory subunit 7	PRS7_MOUSE	proteasome complex,cytoplasmic mRNA processing body,nucleus,cytosol,proteasome regulatory particle, base subcomplex,membrane,proteasome accessory complex,nuclear proteasome complex,cytosolic proteasome complex,cytoplasmic ribonucleoprotein granule	osteoblast differentiation,ubiquitin-dependent protein catabolic process,ER-associated ubiquitin-dependent protein catabolic process,positive regulation of RNA polymerase II transcriptional preinitiation complex assembly,positive regulation of proteasomal protein catabolic process	protein binding,ATP binding,ATPase activity,TBP-class protein binding,proteasome-activating ATPase activity	0	297821	269495	334604	253324	338470	255764	268033	264491
Q9DCD0	Pgd	6-phosphogluconate dehydrogenase, decarboxylating	6PGD_MOUSE	nucleus,cytoplasm,extracellular exosome	pentose-phosphate shunt,pentose-phosphate shunt, oxidative branch,pentose biosynthetic process,D-gluconate metabolic process,oxidation-reduction process	phosphogluconate dehydrogenase (decarboxylating) activity	0	396299	332498	334148	300996	338417	286563	366593	334406
A2ACG7;Q9DBG6	Rpn2	Dolichyl-diphosphooligosaccharide--protein glycosyltransferase subunit 2	A2ACG7_MOUSE;RPN2_MOUSE	;autophagosome membrane,rough endoplasmic reticulum,oligosaccharyltransferase complex,membrane,integral component of membrane	;protein N-linked glycosylation,aging,response to drug	;ribosome binding,dolichyl-diphosphooligosaccharide-protein glycotransferase activity	0	333114	358460	425088	391599	337657	428057	348769	390794
P30681	Hmgb2	High mobility group protein B2	HMGB2_MOUSE	nuclear chromatin,condensed chromosome,extracellular space,cell,nucleus,nucleolus,cytoplasm,protein complex,perinuclear region of cytoplasm	positive regulation of endothelial cell proliferation,inflammatory response to antigenic stimulus,DNA topological change,DNA recombination,transcription, DNA-templated,regulation of transcription from RNA polymerase II promoter,spermatogenesis,spermatid nucleus differentiation,male gonad development,positive regulation of gene expression,negative regulation of gene expression,positive regulation …	enhancer sequence-specific DNA binding,DNA binding,damaged DNA binding,double-stranded DNA binding,transcription factor activity, sequence-specific DNA binding,RNA binding,protein binding,transcription factor binding,DNA binding, bending,protein domain specific binding,chemoattractant activity,transcription regulatory region DNA binding,non-sequence-specific DNA binding, bending,RAGE receptor bin…	0	226576	208783	190324	186788	337323	222862	213338	239981
Q8BG32	Psmd11	26S proteasome non-ATPase regulatory subunit 11	PSD11_MOUSE	proteasome complex,nucleus,proteasome regulatory particle,proteasome regulatory particle, lid subcomplex,membrane,proteasome accessory complex,extracellular exosome	ubiquitin-dependent protein catabolic process,proteasome assembly,stem cell differentiation	structural molecule activity,protein binding	0	330085	327145	369179	300014	335402	288366	306719	305192
Q76MZ3	Ppp2r1a	Serine/threonine-protein phosphatase 2A 65 kDa regulatory subunit A alpha isoform	2AAA_MOUSE	protein phosphatase type 2A complex,chromosome, centromeric region,cytosol,lateral plasma membrane,dendrite,extracellular exosome	protein complex assembly,chromosome segregation,female meiotic division,regulation of catalytic activity,meiotic spindle elongation,mitotic sister chromatid separation,meiotic sister chromatid cohesion, centromeric,peptidyl-serine dephosphorylation,regulation of meiotic cell cycle process involved in oocyte maturation,beta-catenin destruction complex disassembly,positive regulation of extrinsic a…	antigen binding,protein serine/threonine phosphatase activity,protein binding,protein phosphatase regulator activity,protein heterodimerization activity,protein antigen binding	0	329426	287212	346240	250422	335129	291178	301740	318567
Q9QXN5	Miox	Inositol oxygenase	MIOX_MOUSE	cytoplasm,inclusion body,extracellular exosome	inositol catabolic process,oxidation-reduction process	aldo-keto reductase (NADP) activity,ferric iron binding,oxidoreductase activity,oxidoreductase activity, acting on NAD(P)H,oxidoreductase activity, acting on single donors with incorporation of molecular oxygen,inositol oxygenase activity	0	195569	253925	306248	254028	334497	338945	272830	338138
Q792Z1	Try10	trypsin	Q792Z1_MOUSE	extracellular space,extracellular exosome,blood microparticle	proteolysis,digestion	serine-type endopeptidase activity	4.05874e-224	305118	333352	437049	181081	333877	341515	280207	325518
Q9WTM5	Ruvbl2	RuvB-like 2	RUVB2_MOUSE	Swr1 complex,intracellular,nucleus,nucleoplasm,nuclear euchromatin,centrosome,cytosol,intracellular ribonucleoprotein complex,Ino80 complex,NuA4 histone acetyltransferase complex,extracellular exosome,MLL1 complex,R2TP complex	box C/D snoRNP assembly,DNA repair,DNA recombination,chromatin remodeling,transcription, DNA-templated,regulation of transcription from RNA polymerase II promoter,histone acetylation,DNA duplex unwinding,cellular response to UV,positive regulation of histone acetylation,histone H4 acetylation,histone H2A acetylation,positive regulation of transcription from RNA polymerase II promoter,establishmen…	RNA polymerase II core promoter sequence-specific DNA binding,RNA polymerase II distal enhancer sequence-specific DNA binding,TFIID-class transcription factor binding,DNA helicase activity,ATP-dependent DNA helicase activity,protein binding,ATP binding,chromatin DNA binding,identical protein binding,protein homodimerization activity,ATP-dependent 5'-3' DNA helicase activity,ADP binding,ATPase bin…	0	357251	339101	358093	314366	333686	321283	319712	319105
Q9Z0N1	Eif2s3x	Eukaryotic translation initiation factor 2 subunit 3, X-linked	IF2G_MOUSE	cytoplasm,eukaryotic translation initiation factor 2 complex,extracellular exosome	translational initiation	translation initiation factor activity,GTPase activity,GTP binding,translation factor activity, RNA binding,cadherin binding	0	357362	354305	371694	365142	333590	332888	353163	349811
Q9D358	Acp1	Low molecular weight phosphotyrosine protein phosphatase	PPAC_MOUSE	cytoplasm,cytosol,cytoplasmic side of plasma membrane,sarcolemma,extracellular exosome	peptidyl-tyrosine dephosphorylation	acid phosphatase activity,non-membrane spanning protein tyrosine phosphatase activity,phosphatase activity	0	364916	350180	395725	345747	333512	327797	389724	360350
Q9CPN9	Prss3b	trypsin	Q9CPN9_MOUSE	extracellular space	proteolysis	serine-type endopeptidase activity	0	291661	341885	801704	318553	333264	376422	298831	376599
Q91VI7	Rnh1	Ribonuclease inhibitor	RINI_MOUSE	nucleoplasm,cytosol,angiogenin-PRI complex,extracellular exosome	negative regulation of catalytic activity,regulation of angiogenesis	ribonuclease inhibitor activity	0	324509	304580	332641	265581	330964	277932	332636	327318
Q9WVJ2	Psmd13	26S proteasome non-ATPase regulatory subunit 13	PSD13_MOUSE	proteasome complex,nucleus,cytosol,proteasome regulatory particle,proteasome regulatory particle, lid subcomplex,membrane,proteasome accessory complex,extracellular exosome	ubiquitin-dependent protein catabolic process,meiosis I,proteasome assembly	endopeptidase activity,structural molecule activity	0	333663	313296	353495	311839	330857	285613	311286	308915
P60122	Ruvbl1	RuvB-like 1	RUVB1_MOUSE	Swr1 complex,nucleus,nucleoplasm,cytosol,intracellular ribonucleoprotein complex,Ino80 complex,NuA4 histone acetyltransferase complex,extracellular exosome,MLL1 complex,R2TP complex	box C/D snoRNP assembly,DNA repair,DNA recombination,chromatin remodeling,transcription, DNA-templated,regulation of transcription from RNA polymerase II promoter,cell cycle,histone acetylation,DNA duplex unwinding,regulation of growth,histone H4 acetylation,histone H2A acetylation,cell division,regulation of mitophagy,positive regulation of protein targeting to mitochondrion,positive regulation …	TFIID-class transcription factor binding,DNA helicase activity,ATP-dependent DNA helicase activity,protein binding,ATP binding,ATPase activity,ATP-dependent 5'-3' DNA helicase activity,ADP binding,cadherin binding,ATPase binding	0	315419	293214	380951	284473	330233	287880	304508	310876
Q9DCW4	Etfb	Electron transfer flavoprotein subunit beta	ETFB_MOUSE	mitochondrion,mitochondrial matrix,cytosol,mitochondrial electron transfer flavoprotein complex,extracellular exosome	fatty acid beta-oxidation using acyl-CoA dehydrogenase	electron carrier activity	0	313879	326535	363525	391154	330020	423041	339114	391463
Q8BK67	Rcc2	Protein RCC2	RCC2_MOUSE	nucleus,nucleolus,microtubule,plasma membrane,midbody,early endosome membrane,chromosome, centromeric core domain,mitotic spindle midzone,membrane	cell cycle,integrin-mediated signaling pathway,regulation of fibroblast migration,positive regulation of G2/M transition of mitotic cell cycle,regulation of cell migration,negative regulation of GTPase activity,establishment of protein localization,focal adhesion assembly,cell division,negative regulation of focal adhesion assembly,positive regulation of attachment of spindle microtubules to kine…	RNA binding,microtubule binding,protein kinase binding,protein domain specific binding,small GTPase binding,Rac GTPase binding	0	345781	320433	292550	306938	327226	282489	349509	330061
Q8QZT1	Acat1	Acetyl-CoA acetyltransferase, mitochondrial	THIL_MOUSE	mitochondrion,mitochondrial inner membrane,mitochondrial matrix,extracellular exosome	liver development,acetyl-CoA biosynthetic process,isoleucine catabolic process,fatty acid beta-oxidation,brain development,response to hormone,response to organic cyclic compound,coenzyme A metabolic process,coenzyme A biosynthetic process,response to starvation,acetyl-CoA catabolic process,ketone body catabolic process,protein homooligomerization,adipose tissue development,metanephric proximal c…	acetyl-CoA C-acetyltransferase activity,carbon-carbon lyase activity,ligase activity, forming carbon-carbon bonds,enzyme binding,protein homodimerization activity,metal ion binding,coenzyme binding	0	251487	294275	381722	308814	325238	405841	269024	328462
P27048;P63163	Snrpb;Snrpn	Small nuclear ribonucleoprotein-associated protein B;Small nuclear ribonucleoprotein-associated protein N	RSMB_MOUSE;RSMN_MOUSE	nucleus,nucleoplasm,U5 snRNP,U7 snRNP,U1 snRNP,U2 snRNP,U4 snRNP,U12-type spliceosomal complex,cytoplasm,cytosol,methylosome,SMN-Sm protein complex,U4/U6 x U5 tri-snRNP complex,extracellular exosome,U2-type prespliceosome,catalytic step 2 spliceosome,histone pre-mRNA 3'end processing complex,telomerase holoenzyme complex;nucleus,nucleoplasm,U5 snRNP,U1 snRNP,U2 snRNP,U4 snRNP,cytoplasm,U4/U6 x U5…	spliceosomal snRNP assembly,mRNA splicing, via spliceosome,protein methylation;mRNA splicing, via spliceosome,response to hormone	RNA binding,U2 snRNA binding,telomerase RNA binding,histone pre-mRNA DCP binding;RNA binding	0	340889	347274	354056	280909	324839	356109	333741	309492
E9PXX7;Q91W90	Txndc5	protein disulfide-isomerase;Thioredoxin domain-containing protein 5	E9PXX7_MOUSE;TXND5_MOUSE	;endoplasmic reticulum lumen,extracellular exosome	;protein folding,response to endoplasmic reticulum stress,apoptotic cell clearance,cell redox homeostasis	;protein disulfide isomerase activity	0	364804	368101	424920	411393	323141	370353	357108	378276
Q9WTP6	Ak2	Adenylate kinase 2, mitochondrial	KAD2_MOUSE	mitochondrion,mitochondrial inner membrane,mitochondrial intermembrane space,sperm flagellum,extracellular exosome,sperm mitochondrial sheath	ADP biosynthetic process,nucleotide phosphorylation	adenylate kinase activity,ATP binding	0	314150	327026	369591	281128	319862	419219	346078	386723
A0AAQ4VMY7;O08553	Dpysl2	Dihydropyrimidinase-related protein 2	A0AAQ4VMY7_MOUSE;DPYL2_MOUSE	;mitochondrion,cytosol,plasma membrane,axon,dendrite,growth cone,neuronal cell body,terminal bouton,myelin sheath,protein complex,extracellular exosome,microtubule,membrane	;response to amphetamine,endocytosis,cytoskeleton organization,axon guidance,regulation of neuron projection development,positive regulation of glutamate secretion,spinal cord development,olfactory bulb development,regulation of axon extension,response to cocaine,response to drug,synaptic vesicle transport	;protein binding,microtubule binding,hydrolase activity, acting on carbon-nitrogen (but not peptide) bonds,protein kinase binding,identical protein binding	0	288201	255707	308782	236717	318846	234949	306419	261656
Q8C605;Q9WUA3	Pfkp	ATP-dependent 6-phosphofructokinase;ATP-dependent 6-phosphofructokinase, platelet type	Q8C605_MOUSE;PFKAP_MOUSE	;nucleus,cytoplasm,cytosol,6-phosphofructokinase complex,membrane,extracellular matrix,extracellular exosome	;fructose 6-phosphate metabolic process,glycolytic process through fructose-6-phosphate,cellular response to leukemia inhibitory factor	;6-phosphofructokinase activity,ATP binding,protein complex binding,cadherin binding,metal ion binding	0	336086	284662	270980	223252	318598	249481	309957	264362
Q9CZ13	Uqcrc1	Cytochrome b-c1 complex subunit 1, mitochondrial	QCR1_MOUSE	mitochondrion,mitochondrial inner membrane,mitochondrial respiratory chain complex III,cytosol,myelin sheath	mitochondrial electron transport, ubiquinol to cytochrome c,aerobic respiration,response to activity,protein processing,response to alkaloid	metalloendopeptidase activity,protein binding,zinc ion binding,ubiquitin protein ligase binding,protein complex binding	0	301241	336258	308167	376140	318516	400862	329803	373868
B2RPU8;D3Z5B1;Q9D1L0	Zbed5;Zbed5;Chchd2	SCAN domain containing 3;Zinc finger BED-type containing 5 (Fragment);Coiled-coil-helix-coiled-coil-helix domain-containing protein 2	B2RPU8_MOUSE;D3Z5B1_MOUSE;CHCH2_MOUSE	nucleoplasm,mitochondrion;;nucleus,mitochondrion,mitochondrial intermembrane space	regulation of transcription from RNA polymerase II promoter,biological_process;;transcription, DNA-templated,mitochondrion organization,positive regulation of transcription from RNA polymerase II promoter,regulation of cellular response to hypoxia	RNA polymerase II transcription factor activity, sequence-specific DNA binding,DNA binding;;transcription factor binding,sequence-specific DNA binding	2.96227e-263	274971	324935	371526	406437	316930	366617	287465	345792
Q921M7	Cyrib	CYFIP-related Rac1 interactor B	CYRIB_MOUSE	cilium,membrane,extracellular exosome	positive regulation of T cell mediated cytotoxicity,positive regulation of interferon-gamma production,positive regulation of T cell activation,positive regulation of memory T cell activation	protein binding,MHC class Ib protein binding, via antigen binding groove	0	319229	231832	336819	215924	314831	226482	269722	252636
A0A286YCG8;A0A286YCT4;A0A286YDB7;Q9CY50	Ssr1	Translocon-associated protein subunit alpha;Translocon-associated protein subunit alpha;Translocon-associated protein subunit alpha (Fragment);Translocon-associated protein subunit alpha	A0A286YCG8_MOUSE;A0A286YCT4_MOUSE;A0A286YDB7_MOUSE;SSRA_MOUSE	;;;endoplasmic reticulum,endoplasmic reticulum membrane,integral component of membrane	;;;cotranslational protein targeting to membrane	;;;	0	222981	302894	310211	275405	313601	325191	222707	321093
Q64695	Procr	Endothelial protein C receptor	EPCR_MOUSE	centrosome,focal adhesion,cell surface,integral component of membrane,extracellular exosome	blood coagulation,negative regulation of coagulation	receptor activity,protein C-terminus binding	7.44039e-135	260230	589278	342969	725884	312935	159238	194937	122461
Q922B2	Dars1	Aspartate--tRNA ligase, cytoplasmic	SYDC_MOUSE	cytosol,membrane,aminoacyl-tRNA synthetase multienzyme complex,extracellular exosome	aspartyl-tRNA aminoacylation	RNA binding,aspartate-tRNA ligase activity,ATP binding	0	317140	302070	331305	282570	311482	280605	320092	301850
Q61578	Fdxr	NADPH:adrenodoxin oxidoreductase, mitochondrial	ADRO_MOUSE	mitochondrion,mitochondrial inner membrane,mitochondrial matrix	ubiquinone biosynthetic process,cholesterol metabolic process,NADPH oxidation	NADPH-adrenodoxin reductase activity,NADPH binding	0	335085	262376	336202	433541	311291	377085	379020	393805
Q8BFR5	Tufm	Elongation factor Tu, mitochondrial	EFTU_MOUSE	mitochondrion,mitochondrial inner membrane,membrane,mitochondrial nucleoid,myelin sheath,extracellular exosome	translational elongation,response to ethanol	RNA binding,translation elongation factor activity,GTPase activity,GTP binding	0	302036	293527	353317	345021	310127	372607	297569	336188
Q64374	Rgn	Regucalcin	RGN_MOUSE	extracellular region,nucleus,cytoplasm,cytosol	kidney development,negative regulation of protein kinase activity,cellular calcium ion homeostasis,spermatogenesis,aging,positive regulation of triglyceride biosynthetic process,positive regulation of glucose metabolic process,positive regulation of phosphatase activity,L-ascorbic acid biosynthetic process,negative regulation of phosphoprotein phosphatase activity,positive regulation of ATPase ac…	gluconolactonase activity,calcium ion binding,zinc ion binding,enzyme regulator activity	0	256265	269396	277418	252445	308899	341642	252780	281325
P05202	Got2	Aspartate aminotransferase, mitochondrial	AATM_MOUSE	mitochondrion,mitochondrial inner membrane,mitochondrial matrix,plasma membrane,cell surface,perikaryon,myelin sheath,protein complex,extracellular exosome	2-oxoglutarate metabolic process,oxaloacetate metabolic process,aspartate metabolic process,aspartate biosynthetic process,aspartate catabolic process,glutamate metabolic process,fatty acid transport,glutamate catabolic process to aspartate,glutamate catabolic process to 2-oxoglutarate,response to ethanol,L-kynurenine metabolic process	RNA binding,L-aspartate:2-oxoglutarate aminotransferase activity,phospholipid binding,kynurenine-oxoglutarate transaminase activity,amino acid binding,enzyme binding,pyridoxal phosphate binding,protein homodimerization activity,L-phenylalanine:2-oxoglutarate aminotransferase activity	0	322747	336500	415362	388298	308319	390447	348707	377868
E9QKZ2;Q91YE6	Ipo9	Importin 9;Importin-9	E9QKZ2_MOUSE;IPO9_MOUSE	;nuclear envelope,cytoplasm,cytosol,membrane	;protein import into nucleus,ribosomal protein import into nucleus,ribosome biogenesis,protein stabilization	;Ran GTPase binding,protein transporter activity,histone binding	0	312264	290139	398511	297331	306623	295709	290568	283562
P26040	Ezr	Ezrin	EZRI_MOUSE	fibrillar center,ruffle,immunological synapse,uropod,extracellular space,intracellular,cytoplasm,endosome,cytosol,actin filament,plasma membrane,microvillus,brush border,focal adhesion,cell cortex,actin cytoskeleton,membrane,basolateral plasma membrane,apical plasma membrane,extrinsic component of membrane,filopodium,T-tubule,microvillus membrane,vesicle,ruffle membrane,ciliary basal body,cell pr…	negative regulation of transcription from RNA polymerase II promoter,intestinal D-glucose absorption,sphingosine-1-phosphate signaling pathway,leukocyte cell-cell adhesion,regulation of cell shape,positive regulation of gene expression,protein kinase A signaling,membrane to membrane docking,astral microtubule organization,actin cytoskeleton reorganization,receptor internalization,regulation of mi…	RNA binding,actin binding,protein binding,microtubule binding,protein C-terminus binding,protein domain specific binding,protein kinase A catalytic subunit binding,protein kinase A regulatory subunit binding,identical protein binding,S100 protein binding,cadherin binding,cell adhesion molecule binding,actin filament binding,protein kinase A binding,ATPase binding,disordered domain specific binding	0	470589	452822	513703	370959	305746	340928	352642	326574
Q8BFY9	Tnpo1	Transportin-1	TNPO1_MOUSE	cytoplasm,nuclear membrane,nuclear periphery,extracellular exosome	protein import into nucleus, translocation,NLS-bearing protein import into nucleus,ribosomal protein import into nucleus	RNA binding,protein binding,nuclear localization sequence binding,Ran GTPase binding,protein transporter activity	0	321740	322409	335490	310970	304671	290385	289074	293663
Q99JY0	Hadhb	Trifunctional enzyme subunit beta, mitochondrial	ECHB_MOUSE	mitochondrion,mitochondrial outer membrane,mitochondrial inner membrane,endoplasmic reticulum,mitochondrial fatty acid beta-oxidation multienzyme complex,mitochondrial nucleoid,extracellular exosome	fatty acid beta-oxidation	RNA binding,acetyl-CoA C-acyltransferase activity,long-chain-3-hydroxyacyl-CoA dehydrogenase activity	0	298646	304527	395209	308933	304502	435129	276512	356126
Q8K2B3	Sdha	Succinate dehydrogenase [ubiquinone] flavoprotein subunit, mitochondrial	SDHA_MOUSE	nucleolus,mitochondrion,mitochondrial inner membrane,mitochondrial respiratory chain complex II, succinate dehydrogenase complex (ubiquinone),myelin sheath,plasma membrane succinate dehydrogenase complex	tricarboxylic acid cycle,succinate metabolic process,mitochondrial electron transport, succinate to ubiquinone,nervous system development,anaerobic respiration,respiratory electron transport chain,oxidation-reduction process	succinate dehydrogenase (ubiquinone) activity,electron carrier activity,flavin adenine dinucleotide binding,succinate dehydrogenase activity	0	307536	312489	327638	372144	303792	411775	348991	346858
P31938	Map2k1	Dual specificity mitogen-activated protein kinase kinase 1	MP2K1_MOUSE	nucleus,mitochondrion,early endosome,late endosome,endoplasmic reticulum,Golgi apparatus,microtubule organizing center,cytosol,plasma membrane,focal adhesion,extracellular exosome	activation of MAPK activity,regulation of protein phosphorylation,protein phosphorylation,cell cycle arrest,regulation of mitotic cell cycle,heart development,negative regulation of cell proliferation,positive regulation of gene expression,negative regulation of gene expression,peptidyl-threonine phosphorylation,peptidyl-tyrosine phosphorylation,cerebellar cortex formation,neuron differentiation,…	protein kinase activity,protein serine/threonine kinase activity,MAP kinase kinase activity,protein serine/threonine/tyrosine kinase activity,protein tyrosine kinase activity,receptor signaling protein tyrosine phosphatase activity,protein binding,ATP binding,protein C-terminus binding,protein serine/threonine kinase activator activity,protein N-terminus binding	0	345082	309000	334700	267312	302362	267650	300485	241229
Q9CRY7	Gdpd1	Lysophospholipase D GDPD1	GDPD1_MOUSE	endoplasmic reticulum membrane,membrane,integral component of membrane,perinuclear region of cytoplasm	phospholipid metabolic process,glycerophospholipid catabolic process,N-acylethanolamine metabolic process	lysophospholipase activity,phosphoric diester hydrolase activity,metal ion binding,alkylglycerophosphoethanolamine phosphodiesterase activity	0	226275	319849	369913	413997	300706	454417	312766	402005
Q9CR16	Ppid	Peptidyl-prolyl cis-trans isomerase D	PPID_MOUSE	nucleus,nucleoplasm,nucleolus,cytoplasm,cytosol	negative regulation of transcription from RNA polymerase II promoter,protein peptidyl-prolyl isomerization,protein folding,protein complex assembly,apoptotic process,protein transport,lipid particle organization,regulation of apoptotic process,positive regulation of apoptotic process,positive regulation of viral genome replication,positive regulation of protein secretion,chaperone-mediated protei…	peptidyl-prolyl cis-trans isomerase activity,FK506 binding,transcription factor binding,estrogen receptor binding,Hsp70 protein binding,heat shock protein binding,Hsp90 protein binding	0	281965	261905	279063	211937	300246	234407	216498	263510
Q66X22	Nlrp9b	NACHT, LRR and PYD domains-containing protein 9B	NLR9B_MOUSE	inflammasome complex	inflammatory response,biological_process,positive regulation of interleukin-18 production,innate immune response,defense response to virus,pyroptosis	molecular_function,ATP binding	0	232980	309284	311151	349703	298937	388259	289699	389932
Q9QZQ8	Macroh2a1	Core histone macro-H2A.1	H2AY_MOUSE	nuclear chromosome,nuclear chromosome, telomeric region,nucleosome,nuclear chromatin,condensed chromosome,Barr body,nucleus,pericentric heterochromatin,nucleolus,centrosome,extracellular exosome,ESC/E(Z) complex	negative regulation of transcription from RNA polymerase II promoter,nucleosome assembly,chromatin silencing,dosage compensation,chromatin modification,regulation of lipid metabolic process,regulation of histone methylation,negative regulation of histone phosphorylation,positive regulation of maintenance of mitotic sister chromatid cohesion,regulation of gene expression, epigenetic,positive regul…	rDNA binding,RNA polymerase II regulatory region sequence-specific DNA binding,RNA polymerase II core promoter sequence-specific DNA binding,core promoter sequence-specific DNA binding,chromatin binding,double-stranded methylated DNA binding,enzyme binding,protein kinase binding,protein serine/threonine kinase inhibitor activity,chromatin DNA binding,nucleosomal DNA binding,transcription regulato…	0	283909	314954	394631	410626	298681	392976	344990	369465
Q922D8	Mthfd1	C-1-tetrahydrofolate synthase, cytoplasmic	C1TC_MOUSE	mitochondrion,cytosol,membrane,extracellular exosome	histidine biosynthetic process,neutrophil homeostasis,neural tube closure,purine nucleotide biosynthetic process,methionine metabolic process,one-carbon metabolic process,heart development,serine family amino acid metabolic process,serine family amino acid biosynthetic process,methionine biosynthetic process,purine nucleobase biosynthetic process,10-formyltetrahydrofolate biosynthetic process,tra…	formate-tetrahydrofolate ligase activity,methenyltetrahydrofolate cyclohydrolase activity,methylenetetrahydrofolate dehydrogenase (NAD+) activity,methylenetetrahydrofolate dehydrogenase (NADP+) activity,ATP binding	0	312345	309492	363819	276277	298659	275364	282249	280001
Q9WTX6	Cul1	Cullin-1	CUL1_MOUSE	SCF ubiquitin ligase complex,cullin-RING ubiquitin ligase complex,Parkin-FBXW7-Cul1 ubiquitin ligase complex	ubiquitin-dependent protein catabolic process,protein monoubiquitination,apoptotic process,cell proliferation,animal organ morphogenesis,viral process,protein ubiquitination,SCF-dependent proteasomal ubiquitin-dependent protein catabolic process,protein ubiquitination involved in ubiquitin-dependent protein catabolic process	ubiquitin-protein transferase activity,protein binding,ubiquitin protein ligase binding,ubiquitin protein ligase activity	0	263905	299815	308129	316317	297610	345658	294334	348484
E9Q450	Tpm1	Tropomyosin 1, alpha	E9Q450_MOUSE				0	290356	299015	302324	286166	297127	283067	340600	350928
A0A0R4J0B2;Q8VCI0	Plbd1	Phospholipase B-like;Phospholipase B-like 1	A0A0R4J0B2_MOUSE;PLBL1_MOUSE	;extracellular space,lysosome	;biological_process,lipid catabolic process	;molecular_function,hydrolase activity	0	273999	248220	244350	241244	296968	252242	289706	273559
Q9JHU4	Dync1h1	Cytoplasmic dynein 1 heavy chain 1	DYHC1_MOUSE	cytoplasm,centrosome,cytoplasmic dynein complex,microtubule,membrane,filopodium,extracellular matrix,extracellular exosome	cilium movement,cytoplasmic microtubule organization,positive regulation of intracellular transport,cytoplasmic mRNA processing body assembly,stress granule assembly,establishment of spindle localization,cell division,regulation of mitotic spindle organization,minus-end-directed vesicle transport along microtubule,regulation of metaphase plate congression,Requires Ontology	RNA binding,protein binding,ATP binding,ATP-dependent microtubule motor activity, minus-end-directed,dynein light chain binding,dynein intermediate chain binding,dynein light intermediate chain binding	0	318078	288271	324907	281395	296484	262931	280942	284528
P48758	Cbr1	Carbonyl reductase [NADPH] 1	CBR1_MOUSE	cytoplasm,extracellular exosome,extracellular vesicle	drug metabolic process,vitamin K metabolic process,oxidation-reduction process	carbonyl reductase (NADPH) activity,oxidoreductase activity, acting on NAD(P)H, quinone or similar compound as acceptor,15-hydroxyprostaglandin dehydrogenase (NADP+) activity,prostaglandin-E2 9-reductase activity	0	292775	267446	285880	252821	296381	254612	274090	288918
Q9D566	Sult1e1	Sulfotransferase	Q9D566_MOUSE				0	229920	103651	73535.3	77061	296027	130436	174396	98745.9
Q9D0T1	Snu13	NHP2-like protein 1	NH2L1_MOUSE	dense fibrillar component,nucleolus,plasma membrane,box C/D snoRNP complex,small-subunit processome,protein complex,U4/U6 x U5 tri-snRNP complex,precatalytic spliceosome,cytosolic large ribosomal subunit	mRNA splicing, via spliceosome,maturation of LSU-rRNA,box C/D snoRNP assembly,single fertilization,maturation of SSU-rRNA,translation	RNA binding,U4 snRNA binding,U4atac snRNA binding,U3 snoRNA binding,box C/D snoRNA binding,ATPase binding,snoRNA binding	0	259009	284189	286955	273619	295605	262985	280532	265745
P70372	Elavl1	ELAV-like protein 1	ELAV1_MOUSE	nucleus,nucleoplasm,cytoplasm,cytosol,membrane,ribonucleoprotein complex	positive regulation of translation,mRNA stabilization,negative regulation of gene silencing by miRNA,3'-UTR-mediated mRNA stabilization,regulation of stem cell population maintenance	RNA binding,double-stranded RNA binding,mRNA binding,mRNA 3'-UTR binding,protein binding,AU-rich element binding,protein kinase binding,mRNA 3'-UTR AU-rich region binding,protein homodimerization activity	0	363103	346631	388240	387977	295422	351786	364504	367652
P06801	Me1	NADP-dependent malic enzyme	MAOX_MOUSE	mitochondrion,cytosol	pyruvate metabolic process,malate metabolic process,response to hormone,protein tetramerization,oxidation-reduction process,regulation of NADP metabolic process	malic enzyme activity,malate dehydrogenase (decarboxylating) (NAD+) activity,malate dehydrogenase (decarboxylating) (NADP+) activity,protein binding,oxaloacetate decarboxylase activity,manganese ion binding,NAD binding	0	222039	174950	236194	190368	293410	212329	227516	262993
P54775	Psmc4	26S proteasome regulatory subunit 6B	PRS6B_MOUSE	proteasome complex,nucleus,cytosol,proteasome regulatory particle, base subcomplex,membrane,inclusion body,proteasome accessory complex,nuclear proteasome complex,cytosolic proteasome complex,synapse	blastocyst development,ER-associated ubiquitin-dependent protein catabolic process,positive regulation of RNA polymerase II transcriptional preinitiation complex assembly,positive regulation of proteasomal protein catabolic process	ATP binding,TBP-class protein binding,proteasome-activating ATPase activity	0	289876	271671	287930	244109	292211	244753	277550	257119
P62141	Ppp1cb	Serine/threonine-protein phosphatase PP1-beta catalytic subunit	PP1B_MOUSE	protein phosphatase type 1 complex,nucleus,nucleoplasm,nucleolus,cytoplasm,focal adhesion,glycogen granule,extracellular exosome,PTW/PP1 phosphatase complex,nuclear chromosome, telomeric region	glycogen metabolic process,regulation of glycogen biosynthetic process,regulation of glycogen catabolic process,protein dephosphorylation,cell cycle,regulation of cell adhesion,circadian regulation of gene expression,regulation of circadian rhythm,entrainment of circadian clock by photoperiod,cell division	protein serine/threonine phosphatase activity,protein binding,phosphatase activity,myosin phosphatase activity,protein kinase binding,metal ion binding,myosin-light-chain-phosphatase activity	0	243021	226571	257519	232880	289136	238181	243902	255226
Q9JIF7	Copb1	Coatomer subunit beta	COPB_MOUSE	Golgi membrane,endoplasmic reticulum-Golgi intermediate compartment,Golgi apparatus,cytosol,plasma membrane,membrane,COPI vesicle coat,COPI-coated vesicle,intracellular membrane-bounded organelle	intracellular protein transport,ER to Golgi vesicle-mediated transport,retrograde vesicle-mediated transport, Golgi to ER,intra-Golgi vesicle-mediated transport	structural molecule activity	0	274483	272128	305293	255026	287913	263213	258322	263763
O08749	Dld	Dihydrolipoyl dehydrogenase, mitochondrial	DLDH_MOUSE	nucleoplasm,mitochondrion,mitochondrial matrix,cilium,motile cilium,acrosomal matrix,myelin sheath,oxoglutarate dehydrogenase complex,pyruvate dehydrogenase complex	2-oxoglutarate metabolic process,mitochondrial electron transport, NADH to ubiquinone,proteolysis,gastrulation,aging,lipoate metabolic process,regulation of membrane potential,cell redox homeostasis,sperm capacitation,dihydrolipoamide metabolic process,mitochondrial acetyl-CoA biosynthetic process from pyruvate	dihydrolipoyl dehydrogenase activity,electron carrier activity,lipoamide binding,flavin adenine dinucleotide binding,NAD binding,pyruvate dehydrogenase (NAD+) activity	0	276340	320297	342442	410871	287431	387646	342937	369911
P45591	Cfl2	Cofilin-2	COF2_MOUSE	extracellular space,actin cytoskeleton,nuclear matrix,Z disc,I band,extracellular exosome	actin filament organization,skeletal muscle tissue development,actin filament depolymerization,actin filament fragmentation,positive regulation of actin filament depolymerization,sarcomere organization,muscle cell cellular homeostasis	actin filament binding	0	265967	309637	275630	308616	286453	325346	274753	345332
Q04750	Top1	DNA topoisomerase 1	TOP1_MOUSE	cytoplasmic mRNA processing body,fibrillar center,nucleus,nucleoplasm,nucleolus,cytoplasm,DNA topoisomerase complex (ATP-hydrolyzing),replication fork protection complex,protein-DNA complex,perikaryon,nuclear chromosome	DNA replication,DNA topological change,chromatin remodeling,chromosome segregation,peptidyl-serine phosphorylation,circadian regulation of gene expression,embryonic cleavage,response to drug	core promoter sequence-specific DNA binding,DNA binding,chromatin binding,double-stranded DNA binding,single-stranded DNA binding,RNA binding,DNA topoisomerase type I activity,protein serine/threonine kinase activity,ATP binding,protein domain specific binding,supercoiled DNA binding	0	283970	276588	284426	278882	286048	329934	264791	300315
Q9ERK4	Cse1l	Exportin-2	XPO2_MOUSE	nuclear envelope,nucleoplasm,cytosol,membrane,extracellular exosome	protein import into nucleus,protein export from nucleus	nuclear export signal receptor activity,protein binding,Ran GTPase binding	0	277697	260603	292464	229507	285565	242930	276377	257458
P62315	Snrpd1	Small nuclear ribonucleoprotein Sm D1	SMD1_MOUSE	commitment complex,nucleus,U5 snRNP,U1 snRNP,U2 snRNP,U4 snRNP,U12-type spliceosomal complex,cytoplasm,cytosol,methylosome,pICln-Sm protein complex,SMN-Sm protein complex,prespliceosome,precatalytic spliceosome,catalytic step 2 spliceosome,spliceosomal tri-snRNP complex	spliceosomal complex assembly,spliceosomal snRNP assembly	RNA binding,U1 snRNP binding	3.16956e-237	270480	300132	239331	314945	284926	283136	302386	299898
P11679	Krt8	Keratin, type II cytoskeletal 8	K2C8_MOUSE	nucleus,nucleoplasm,cytoplasm,intermediate filament,cell-cell junction,dystrophin-associated glycoprotein complex,apicolateral plasma membrane,nuclear matrix,Z disc,sarcolemma,costamere,keratin filament,intermediate filament cytoskeleton,extracellular exosome,cell periphery	cell morphogenesis involved in differentiation,multicellular organism development,tumor necrosis factor-mediated signaling pathway,sarcomere organization,response to hydrostatic pressure,response to other organism,cell differentiation involved in embryonic placenta development,extrinsic apoptotic signaling pathway,hepatocyte apoptotic process	structural molecule activity,protein binding,protein complex binding,scaffold protein binding	2.64342504056E-312	256165	370759	471665	386014	284656	335567	222836	295599
O54879	Hmgb3	High mobility group protein B3	HMGB3_MOUSE	nucleus,chromosome,cytoplasm	transcription, DNA-templated,regulation of transcription, DNA-templated,DNA geometric change,innate immune response,negative regulation of B cell differentiation,negative regulation of myeloid cell differentiation	four-way junction DNA binding,DNA binding,RNA binding,DNA binding, bending	0	249779	221998	228526	202345	283889	194452	226816	217608
Q61655	Ddx19a	ATP-dependent RNA helicase DDX19A	DD19A_MOUSE	nuclear pore,nucleolus,cytoplasm,membrane,nuclear membrane,catalytic step 2 spliceosome	RNA splicing,regulation of gene expression,RNA secondary structure unwinding,protein transport,mRNA transport	RNA binding,ATP-dependent RNA helicase activity,ATP binding	0	243835	261701	288445	269412	283660	300301	242618	277280
P49722	Psma2	Proteasome subunit alpha type-2	PSA2_MOUSE	proteasome complex,cytoplasmic mRNA processing body,nucleus,cytosol,proteasome core complex,proteasome core complex, alpha-subunit complex,extracellular exosome	ubiquitin-dependent protein catabolic process	threonine-type endopeptidase activity	0	258515	228331	269644	220682	281482	226377	253600	241008
Q62376	Snrnp70	U1 small nuclear ribonucleoprotein 70 kDa	RU17_MOUSE	commitment complex,nucleus,nucleoplasm,spliceosomal complex,U1 snRNP,cytoplasm,nuclear speck,U2-type prespliceosome,precatalytic spliceosome	mRNA splicing, via spliceosome,regulation of RNA splicing,positive regulation of mRNA splicing, via spliceosome,cellular response to retinoic acid,cellular response to tumor necrosis factor,cellular response to transforming growth factor beta stimulus	RNA binding,mRNA binding,U1 snRNA binding,U1 snRNP binding	0	282466	286470	283563	301631	281427	307894	279901	310907
P47964	Rpl36	Large ribosomal subunit protein eL36	RL36_MOUSE	cytosolic large ribosomal subunit	cytoplasmic translation	RNA binding,structural constituent of ribosome	1.00272e-274	351801	287540	257177	209251	280944	312405	235664	257969
Q80UM7	Mogs	Mannosyl-oligosaccharide glucosidase	MOGS_MOUSE	endoplasmic reticulum,endoplasmic reticulum membrane,membrane,integral component of membrane,extracellular exosome	oligosaccharide metabolic process	mannosyl-oligosaccharide glucosidase activity	0	336943	343009	430829	411308	280729	388108	335070	345019
Q9D0M3	Cyc1	Cytochrome c1, heme protein, mitochondrial	CY1_MOUSE	nucleus,mitochondrion,mitochondrial inner membrane,mitochondrial respiratory chain complex III,membrane	mitochondrial electron transport, ubiquinol to cytochrome c,response to glucagon,mitochondrial ATP synthesis coupled proton transport	protein binding,heme binding,electron transporter, transferring electrons within CoQH2-cytochrome c reductase complex activity,electron transporter, transferring electrons from CoQH2-cytochrome c reductase complex and cytochrome c oxidase complex activity,metal ion binding	0	261092	268530	218279	295855	280546	374109	282787	337430
P16045	Lgals1	Galectin-1	LEG1_MOUSE	extracellular region,proteinaceous extracellular matrix,extracellular space,intracellular,nucleus,cytosol,cell surface,extracellular matrix,extracellular exosome	plasma cell differentiation,receptor-mediated endocytosis,apoptotic process,heterophilic cell-cell adhesion via plasma membrane cell adhesion molecules,signal transduction,negative regulation of cell-substrate adhesion,negative regulation of neuron projection development,T cell costimulation,positive regulation of erythrocyte aggregation,response to isolation stress,response to drug,positive regu…	RNA binding,signal transducer activity,protein binding,galactose binding,carbohydrate binding,lactose binding,protein homodimerization activity,laminin binding	0	247195	169872	189426	198975	280475	200403	287555	294301
P35278	Rab5c	Ras-related protein Rab-5C	RAB5C_MOUSE	lysosomal membrane,early endosome,lipid particle,plasma membrane,endocytic vesicle,early endosome membrane,melanosome,extracellular exosome	endosome organization,protein transport,regulation of endocytosis,plasma membrane to endosome transport	GTPase activity,protein binding,GTP binding,GDP binding	0	270935	279337	291706	307364	279435	330273	271832	296720
Q7TNC4	Luc7l2	Putative RNA-binding protein Luc7-like 2	LC7L2_MOUSE	U1 snRNP,nuclear speck,U2-type prespliceosome	mRNA splice site selection	RNA binding,mRNA binding,enzyme binding	1.3845e-306	297531	300602	309060	278172	278691	314002	282820	249906
O55143	Atp2a2	Sarcoplasmic/endoplasmic reticulum calcium ATPase 2	AT2A2_MOUSE	nucleoplasm,endoplasmic reticulum,endoplasmic reticulum membrane,vesicle membrane,longitudinal sarcoplasmic reticulum,membrane,sarcoplasmic reticulum,extrinsic component of cytoplasmic side of plasma membrane,sarcoplasmic reticulum membrane,protein complex,perinuclear region of cytoplasm,calcium ion-transporting ATPase complex,ribbon synapse,intercalated disc	regulation of the force of heart contraction,cellular calcium ion homeostasis,regulation of muscle contraction,ER-nucleus signaling pathway,organelle organization,regulation of cardiac muscle contraction by calcium ion signaling,transition between fast and slow fiber,cardiac muscle hypertrophy in response to stress,endoplasmic reticulum calcium ion homeostasis,positive regulation of endoplasmic r…	calcium-transporting ATPase activity,calcium ion binding,protein binding,ATP binding,protein C-terminus binding,enzyme binding,lutropin-choriogonadotropic hormone receptor binding,S100 protein binding,calcium-transporting ATPase activity involved in regulation of cardiac muscle cell membrane potential	0	288145	287874	335015	301675	276354	380833	265573	308682
G3UWX9	Sumo3	Small ubiquitin-like modifier 3	G3UWX9_MOUSE				2.10624e-170	303359	272714	325722	291332	276301	308901	317750	305564
Q5XJY5	Arcn1	Coatomer subunit delta	COPD_MOUSE	Golgi membrane,endoplasmic reticulum,Golgi apparatus,membrane,COPI vesicle coat,COPI-coated vesicle	retrograde vesicle-mediated transport, Golgi to ER,adult locomotory behavior,protein transport,cerebellar Purkinje cell layer maturation,pigmentation,Golgi vesicle transport	RNA binding	0	317148	299668	319177	308238	275626	285148	294097	305663
Q61205	Pafah1b3	Platelet-activating factor acetylhydrolase IB subunit alpha1	PA1B3_MOUSE	cytoplasm,cytosol,membrane,extracellular exosome	spermatogenesis,brain development,lipid catabolic process	1-alkyl-2-acetylglycerophosphocholine esterase activity,protein binding,identical protein binding,protein heterodimerization activity,platelet-activating factor acetyltransferase activity	0	284751	247073	285160	271576	275290	234243	323349	281674
O35286	Dhx15	ATP-dependent RNA helicase DHX15	DHX15_MOUSE	spliceosomal complex,U12-type spliceosomal complex,nucleolus,cytoplasm,nuclear speck,U2-type post-mRNA release spliceosomal complex	mRNA splicing, via spliceosome,response to toxic substance,response to alkaloid	RNA binding,double-stranded RNA binding,ATP-dependent RNA helicase activity,protein binding,ATP binding	0	293717	259075	290829	245258	275138	273541	284005	255584
P19783	Cox4i1	Cytochrome c oxidase subunit 4 isoform 1, mitochondrial	COX41_MOUSE	nucleus,mitochondrion,mitochondrial inner membrane,mitochondrial respiratory chain complex IV,membrane,mitochondrial membrane,extracellular exosome	mitochondrial electron transport, cytochrome c to oxygen,response to nutrient,hydrogen ion transmembrane transport	cytochrome-c oxidase activity	0	272120	382846	380499	356118	273429	419095	366800	366825
P05201	Got1	Aspartate aminotransferase, cytoplasmic	AATC_MOUSE	nucleus,nucleoplasm,cytoplasm,lysosome,cytosol,axon terminus,extracellular exosome,mitochondrion	2-oxoglutarate metabolic process,oxaloacetate metabolic process,glycerol biosynthetic process,aspartate metabolic process,aspartate biosynthetic process,aspartate catabolic process,glutamate metabolic process,Notch signaling pathway,glutamate catabolic process to aspartate,glutamate catabolic process to 2-oxoglutarate,cellular response to insulin stimulus,response to glucocorticoid,fatty acid hom…	L-aspartate:2-oxoglutarate aminotransferase activity,phosphatidylserine decarboxylase activity,pyridoxal phosphate binding,carboxylic acid binding,L-cysteine:2-oxoglutarate aminotransferase activity,L-phenylalanine:2-oxoglutarate aminotransferase activity	0	293921	259788	281205	239615	272054	239078	291802	252531
Q8C0L6	Paox	Peroxisomal N(1)-acetyl-spermine/spermidine oxidase	PAOX_MOUSE	peroxisomal matrix	polyamine catabolic process,putrescine biosynthetic process,putrescine catabolic process,spermidine catabolic process,spermine catabolic process,oxidation-reduction process,positive regulation of spermidine biosynthetic process	receptor binding,polyamine oxidase activity,N(1),N(12)-diacetylspermine:oxygen oxidoreductase (3-acetamidopropanal-forming) activity,spermine:oxygen oxidoreductase (spermidine-forming) activity,spermidine:oxygen oxidoreductase (3-aminopropanal-forming) activity,N1-acetylspermine:oxygen oxidoreductase (3-acetamidopropanal-forming) activity,N1-acetylspermidine:oxygen oxidoreductase (3-acetamidoprop…	0	223659	270657	267284	309970	271652	318548	274753	327256
E9PYI8;Q9JMA1	Usp14	Ubiquitin carboxyl-terminal hydrolase;Ubiquitin carboxyl-terminal hydrolase 14	E9PYI8_MOUSE;UBP14_MOUSE	;proteasome complex,nucleus,cytosol,plasma membrane,cell surface,cytoplasmic vesicle,synapse,extracellular exosome	;ubiquitin-dependent protein catabolic process,chemical synaptic transmission,negative regulation of endopeptidase activity,protein deubiquitination,regulation of chemotaxis,regulation of proteasomal protein catabolic process,negative regulation of ER-associated ubiquitin-dependent protein catabolic process	;thiol-dependent ubiquitin-specific protease activity,endopeptidase inhibitor activity,protein binding,thiol-dependent ubiquitinyl hydrolase activity,proteasome binding	0	262835	227865	264992	201483	271520	222113	220062	235615
P97807	Fh	Fumarate hydratase, mitochondrial	FUMH_MOUSE	mitochondrion,tricarboxylic acid cycle enzyme complex,extracellular exosome	tricarboxylic acid cycle,fumarate metabolic process,malate metabolic process,homeostasis of number of cells within a tissue	fumarate hydratase activity	0	263689	268998	375955	287366	271044	309321	281722	303916
Q9CPU0	Glo1	Lactoylglutathione lyase	LGUL_MOUSE	nucleus,cytosol,plasma membrane,extracellular exosome	carbohydrate metabolic process,regulation of transcription from RNA polymerase II promoter,glutathione metabolic process,methylglyoxal catabolic process to D-lactate via S-lactoyl-glutathione,osteoclast differentiation,negative regulation of apoptotic process	lactoylglutathione lyase activity,zinc ion binding	0	264256	222801	279540	196917	270696	191067	235984	205198
Q9DBH5	Lman2	Vesicular integral-membrane protein VIP36	LMAN2_MOUSE	Golgi membrane,extracellular space,endoplasmic reticulum-Golgi intermediate compartment,Golgi apparatus,integral component of plasma membrane,cell surface,extracellular exosome	retrograde vesicle-mediated transport, Golgi to ER,protein transport,positive regulation of phagocytosis	mannose binding,carbohydrate binding,heat shock protein binding,metal ion binding	0	255487	273359	267967	307980	269264	332431	252253	290471
Q9CXY6	Ilf2	Interleukin enhancer-binding factor 2	ILF2_MOUSE	extracellular region,nucleus,nucleolus,cytoplasm,membrane,intracellular ribonucleoprotein complex	transcription, DNA-templated,immune response,positive regulation of transcription, DNA-templated	DNA binding,RNA binding,double-stranded RNA binding,ATP binding,transferase activity	0	219544	219685	297165	253798	268588	216729	228333	233835
Q921F2	Tardbp	TAR DNA-binding protein 43	TADBP_MOUSE	nucleus,nucleoplasm,perichromatin fibrils,cytoplasm,nuclear speck,interchromatin granule	negative regulation of protein phosphorylation,transcription from RNA polymerase II promoter,mRNA processing,RNA splicing,negative regulation of gene expression,positive regulation of insulin secretion,response to endoplasmic reticulum stress,regulation of apoptotic process,negative regulation by host of viral transcription,positive regulation of transcription from RNA polymerase II promoter,regu…	transcriptional activator activity, RNA polymerase II distal enhancer sequence-specific binding,double-stranded DNA binding,RNA binding,mRNA 3'-UTR binding,protein binding,identical protein binding	0	259014	280956	301531	266270	268485	302497	280105	254550
P32020	Scp2	Sterol carrier protein 2	SCP2_MOUSE	nucleoplasm,mitochondrion,peroxisome,membrane,intracellular membrane-bounded organelle,protein complex,extracellular exosome	acyl-CoA metabolic process,steroid biosynthetic process,progesterone biosynthetic process,peroxisome organization,phospholipid transport,cholesterol transport,positive regulation of intracellular cholesterol transport,inositol trisphosphate biosynthetic process,positive regulation of steroid metabolic process,protein localization to plasma membrane,lipid hydroperoxide transport	fatty-acyl-CoA binding,receptor binding,protein binding,phosphatidylinositol transporter activity,sterol transporter activity,cholesterol binding,sterol binding,propanoyl-CoA C-acyltransferase activity,long-chain fatty acyl-CoA binding,propionyl-CoA C2-trimethyltridecanoyltransferase activity,oleic acid binding	0	226603	228965	270269	259676	268406	286852	266960	270495
Q8BGQ7	Aars1	Alanine--tRNA ligase, cytoplasmic	SYAC_MOUSE	cytosol,membrane,extracellular exosome,mitochondrion	tRNA modification,alanyl-tRNA aminoacylation,regulation of translational fidelity,cerebellar Purkinje cell layer development,negative regulation of neuron apoptotic process,neuromuscular process controlling balance,neuromuscular process	tRNA binding,aminoacyl-tRNA editing activity,alanine-tRNA ligase activity,protein binding,ATP binding,amino acid binding,metal ion binding	0	285859	239688	262356	207663	265149	210146	231573	237204
P56399;Q3U4W8	Usp5	Ubiquitin carboxyl-terminal hydrolase 5;Ubiquitin carboxyl-terminal hydrolase	UBP5_MOUSE;Q3U4W8_MOUSE	;	ubiquitin-dependent protein catabolic process,protein deubiquitination,positive regulation of proteasomal ubiquitin-dependent protein catabolic process,protein K48-linked deubiquitination;	thiol-dependent ubiquitin-specific protease activity,protein binding,zinc ion binding,ubiquitin binding;	0	254771	230167	271138	222201	264175	205241	243516	228636
Q99JZ4	Sar1a	small monomeric GTPase	Q99JZ4_MOUSE				0	199408	277631	288204	256394	263112	178131	177470	186351
Q9WU78	Pdcd6ip	Programmed cell death 6-interacting protein	PDC6I_MOUSE	immunological synapse,microtubule organizing center,cytosol,bicellular tight junction,focal adhesion,membrane,melanosome,actomyosin,myelin sheath,extracellular exosome,endoplasmic reticulum exit site,Flemming body,extracellular vesicle	mitotic cytokinesis,actomyosin contractile ring assembly,cell separation after cytokinesis,apoptotic process,regulation of centrosome duplication,protein transport,viral budding via host ESCRT complex,maintenance of epithelial cell apical/basal polarity,viral budding,protein homooligomerization,bicellular tight junction assembly,regulation of membrane permeability,ubiquitin-independent protein ca…	protein binding,proteinase activated receptor binding,protein homodimerization activity,protein dimerization activity,calcium-dependent protein binding	0	235588	268313	310677	282763	262939	274729	257855	270021
Q9D1Q6	Erp44	Endoplasmic reticulum resident protein 44	ERP44_MOUSE	endoplasmic reticulum,endoplasmic reticulum lumen,endoplasmic reticulum membrane,endoplasmic reticulum-Golgi intermediate compartment,cell surface,extracellular exosome	protein folding,response to unfolded protein,glycoprotein metabolic process,response to endoplasmic reticulum stress,cell redox homeostasis	protein disulfide isomerase activity,protein binding	0	251103	254415	310025	287868	262326	279608	257788	273768
P16110;Q8C253	Lgals3	Galectin-3;Galectin	LEG3_MOUSE;Q8C253_MOUSE	immunological synapse,extracellular region,proteinaceous extracellular matrix,extracellular space,nucleus,spliceosomal complex,cytoplasm,mitochondrial inner membrane,external side of plasma membrane,cell surface,membrane,extracellular matrix,extracellular exosome,glial cell projection;	skeletal system development,monocyte chemotaxis,mRNA processing,receptor-mediated endocytosis,RNA splicing,cell differentiation,extracellular matrix organization,neutrophil chemotaxis,regulation of T cell proliferation,innate immune response,negative regulation of endocytosis,eosinophil chemotaxis,macrophage chemotaxis,negative regulation of T cell receptor signaling pathway,positive chemotaxis,r…	RNA binding,protein binding,IgE binding,carbohydrate binding,chemoattractant activity,laminin binding;	0	311724	320481	231827	296389	261634	348120	447310	320238
P24547	Impdh2	Inosine-5'-monophosphate dehydrogenase 2	IMDH2_MOUSE	nucleus,cytoplasm,peroxisomal membrane,cytosol,membrane,extracellular exosome	purine nucleotide biosynthetic process,GMP biosynthetic process,GTP biosynthetic process,lymphocyte proliferation,protein homotetramerization,oxidation-reduction process,retina development in camera-type eye,cellular response to interleukin-4	nucleotide binding,DNA binding,RNA binding,IMP dehydrogenase activity,metal ion binding	0	311472	303022	347308	289153	261418	271163	252372	269557
Q61881	Mcm7	DNA replication licensing factor MCM7	MCM7_MOUSE	nuclear chromosome, telomeric region,nucleus,nucleoplasm,cytosol,membrane,MCM complex	DNA unwinding involved in DNA replication,DNA replication initiation,cellular response to DNA damage stimulus,cell cycle,cell proliferation,regulation of phosphorylation,response to drug,cellular response to epidermal growth factor stimulus,cellular response to xenobiotic stimulus	single-stranded DNA binding,protein binding,ATP binding,DNA helicase activity,ATP-dependent DNA helicase activity	0	263223	245732	246879	217682	261110	223861	267674	235329
Q64727	Vcl	Vinculin	VINC_MOUSE	podosome,cytoplasm,plasma membrane,brush border,cell-cell junction,adherens junction,cell-cell adherens junction,zonula adherens,fascia adherens,focal adhesion,actin cytoskeleton,sarcolemma,costamere,protein complex,membrane raft,extracellular exosome,outer dense plaque of desmosome,inner dense plaque of desmosome,extracellular vesicle,terminal web	morphogenesis of an epithelium,cell adhesion,lamellipodium assembly,regulation of cell migration,adherens junction assembly,protein localization to cell surface,apical junction assembly,axon extension,platelet aggregation,epithelial cell-cell adhesion	dystroglycan binding,structural molecule activity,protein binding,ubiquitin protein ligase binding,alpha-catenin binding,cadherin binding,actin filament binding	0	230988	187707	233902	205010	260952	199960	274799	280196
Q9CX86	Hnrnpa0	Heterogeneous nuclear ribonucleoprotein A0	ROA0_MOUSE	nucleoplasm,intracellular ribonucleoprotein complex	inflammatory response,response to lipopolysaccharide,3'-UTR-mediated mRNA stabilization	RNA binding,AU-rich element binding,protein kinase binding	0	214525	239449	236301	237076	260501	244113	207576	243856
O08583	Alyref	THO complex subunit 4	THOC4_MOUSE	nucleus,spliceosomal complex,cytoplasm,nuclear speck	mRNA processing,RNA splicing,mRNA transport	single-stranded DNA binding,RNA binding	0	267604	257657	335772	279354	260498	271178	285477	295903
Q3UMB9	Washc4	WASH complex subunit 4	WASC4_MOUSE	endosome,early endosome,WASH complex,BLOC-1 complex	endosome organization,protein transport,endosomal transport	molecular_function	1.87993e-65	256971	306738	322888	242762	260017	184737	228944	337642
Q61584	Fxr1	RNA-binding protein FXR1	FXR1_MOUSE	nucleus,cytoplasm,cytosol,polysome,membrane,axon,dendrite,ribonucleoprotein granule,costamere,dendritic spine,perinuclear region of cytoplasm	muscle organ development,negative regulation of translation,cell differentiation,positive regulation of gene silencing by miRNA	G-quadruplex RNA binding,RNA binding,mRNA 3'-UTR binding,protein binding,RNA strand annealing activity,protein homodimerization activity,protein heterodimerization activity	0	225643	217131	234859	207185	259329	263086	226624	247912
Q9CPS5;Q9CX56	Psmd8	26S proteasome non-ATPase regulatory subunit 8	Q9CPS5_MOUSE;PSMD8_MOUSE	;proteasome complex,nucleus,cytosol,proteasome regulatory particle, lid subcomplex,proteasome accessory complex,extracellular exosome	;regulation of protein stability,proteasome-mediated ubiquitin-dependent protein catabolic process,proteasome assembly,positive regulation of protein targeting to mitochondrion	;molecular_function	1.42294e-306	264070	259443	295990	256686	258601	233630	252952	249066
Q9QUH0	Glrx	Glutaredoxin-1	GLRX1_MOUSE	nucleus,cytoplasm,mitochondrion,extracellular exosome	cell redox homeostasis,positive regulation of membrane potential,oxidation-reduction process,positive regulation of sodium ion transmembrane transporter activity	electron carrier activity,protein disulfide oxidoreductase activity,glutathione disulfide oxidoreductase activity,protein-disulfide reductase (glutathione) activity,protein N-terminus binding	0	244292	265828	238642	289158	258104	294743	281028	271807
E9PYH0	Vcan	Versican core protein	E9PYH0_MOUSE				0	174914	114328	136562	141048	257853	197094	214900	237243
A0A1D5RLF0	Fbxw27	F-box and WD-40 domain protein 27	A0A1D5RLF0_MOUSE	cellular_component	biological_process	molecular_function	0	222555	281364	288843	294994	257474	319393	277115	321180
Q9EQH3	Vps35	Vacuolar protein sorting-associated protein 35	VPS35_MOUSE	cytoplasm,lysosome,lysosomal membrane,endosome,early endosome,late endosome,cytosol,endosome membrane,postsynaptic density,integral component of membrane,retromer complex,retromer, cargo-selective complex,neuron projection,neuronal cell body,perinuclear region of cytoplasm,extracellular exosome,tubular endosome,mitochondrion-derived vesicle,mitochondrion	vacuolar protein processing,lysosome organization,positive regulation of gene expression,negative regulation of gene expression,regulation of mitochondrion organization,regulation of protein stability,protein destabilization,regulation of cellular protein metabolic process,negative regulation of protein homooligomerization,protein localization to organelle,retrograde transport, endosome to Golgi,…	protein binding,protein transporter activity,D1 dopamine receptor binding	0	234196	231130	285713	224281	256663	231790	240850	249733
Q922J9	Far1	Fatty acyl-CoA reductase 1	FACR1_MOUSE	peroxisome,peroxisomal membrane,integral component of peroxisomal membrane	ether lipid biosynthetic process,wax biosynthetic process,long-chain fatty-acyl-CoA metabolic process,glycerophospholipid biosynthetic process,oxidation-reduction process	fatty-acyl-CoA reductase (alcohol-forming) activity,Requires Ontology	0	189154	166076	189082	206004	255828	255180	295959	285002
P45377	Akr1b8	Aldose reductase-related protein 2	ALD2_MOUSE	cytoplasm,extracellular exosome	farnesol catabolic process,daunorubicin metabolic process,doxorubicin metabolic process,oxidation-reduction process	retinal dehydrogenase activity,alditol:NADP+ 1-oxidoreductase activity,geranylgeranyl reductase activity,indanol dehydrogenase activity	0	235116	152240	189730	156828	255470	187600	194462	195572
P97310	Mcm2	DNA replication licensing factor MCM2	MCM2_MOUSE	nuclear chromosome, telomeric region,chromatin,nucleus,nucleoplasm,nuclear origin of replication recognition complex,cytoplasm,cytosol,microtubule cytoskeleton,MCM complex	DNA unwinding involved in DNA replication,DNA replication initiation,nucleosome assembly,apoptotic process,cell cycle,cellular response to interleukin-4,cochlea development	DNA helicase activity,DNA replication origin binding,ATP binding,enzyme binding,histone binding,metal ion binding	0	254486	234563	226865	194286	254937	223569	247502	219217
Q8R1B4	Eif3c	Eukaryotic translation initiation factor 3 subunit C	EIF3C_MOUSE	eukaryotic translation initiation factor 3 complex,eukaryotic translation initiation factor 3 complex, eIF3m	translational initiation,positive regulation of translation,positive regulation of mRNA binding	RNA binding,translation initiation factor activity,translation initiation factor binding,ribosome binding	0	268415	256179	272091	259244	254804	238158	249314	247975
P99027	Rplp2	Large ribosomal subunit protein P2	RLA2_MOUSE	focal adhesion,membrane,cytosolic large ribosomal subunit,extracellular exosome	cytoplasmic translation,translational elongation	structural constituent of ribosome	0	257959	264538	387540	246206	254612	239043	275045	399005
P28271	Aco1	Cytoplasmic aconitate hydratase	ACOHC_MOUSE	cytoplasm,mitochondrion,endoplasmic reticulum,Golgi apparatus,cytosol,extracellular exosome	tricarboxylic acid cycle,citrate metabolic process,regulation of translation,cellular iron ion homeostasis,post-embryonic development,response to iron(II) ion,regulation of gene expression,intestinal absorption	RNA binding,aconitate hydratase activity,iron-responsive element binding,metal ion binding,3 iron, 4 sulfur cluster binding,4 iron, 4 sulfur cluster binding	0	272484	249066	272848	239465	253991	230394	276164	257704
Q9CPV4	Glod4	Glyoxalase domain-containing protein 4	GLOD4_MOUSE	mitochondrion,extracellular exosome		cadherin binding	0	265778	214101	226155	196839	253951	196481	223452	226480
Q5SUS9;Q5SUT0;Q61545	Ewsr1	Ewing sarcoma breakpoint region 1;Ewing sarcoma breakpoint region 1;RNA-binding protein EWS	Q5SUS9_MOUSE;Q5SUT0_MOUSE;EWS_MOUSE	;;nucleus,nucleolus,cytoplasm,plasma membrane	;;transcription, DNA-templated,regulation of transcription, DNA-templated	;;RNA binding,protein binding,calmodulin binding,identical protein binding,metal ion binding	0	227573	190927	190706	159017	253857	204360	203380	206552
O35593	Psmd14	26S proteasome non-ATPase regulatory subunit 14	PSDE_MOUSE	proteasome complex,nucleus,proteasome regulatory particle, lid subcomplex,proteasome accessory complex,cytosolic proteasome complex,extracellular exosome	double-strand break repair via homologous recombination,double-strand break repair via nonhomologous end joining,positive regulation of endopeptidase activity,response to ethanol,regulation of proteasomal protein catabolic process,protein K63-linked deubiquitination	endopeptidase activity,protein binding,metallopeptidase activity,thiol-dependent ubiquitinyl hydrolase activity,metal ion binding,endopeptidase activator activity,Lys63-specific deubiquitinase activity,proteasome binding	0	315791	255665	289575	164638	253526	284558	266575	236966
Q8VDM4	Psmd2	26S proteasome non-ATPase regulatory subunit 2	PSMD2_MOUSE	proteasome complex,nucleus,proteasome regulatory particle,proteasome regulatory particle, base subcomplex,membrane,proteasome accessory complex,proteasome storage granule,extracellular exosome	regulation of protein catabolic process,proteasome-mediated ubiquitin-dependent protein catabolic process,regulation of catalytic activity	protein binding,enzyme regulator activity,endopeptidase activity	0	274852	252673	260961	231315	253227	222763	249243	235538
Q3UHX2	Pdap1	28 kDa heat- and acid-stable phosphoprotein	HAP28_MOUSE	extracellular space	platelet-derived growth factor receptor signaling pathway	RNA binding,platelet-derived growth factor binding	0	256427	244555	273027	226955	252314	245649	216131	262606
P60766	Cdc42	Cell division control protein 42 homolog	CDC42_MOUSE	Golgi membrane,storage vacuole,cytoplasm,centrosome,cytosol,plasma membrane,cell-cell junction,focal adhesion,membrane,Golgi transport complex,secretory granule,filopodium,midbody,leading edge membrane,lamellipodium membrane,cytoplasmic ribonucleoprotein granule,cell projection,neuronal cell body,dendritic spine,myelin sheath,apical part of cell,spindle midzone,extracellular exosome,cell peripher…	positive regulation of protein phosphorylation,sprouting angiogenesis,cardiac conduction system development,keratinocyte development,endocytosis,phagocytosis, engulfment,actin filament organization,Golgi organization,regulation of mitotic nuclear division,nuclear migration,establishment or maintenance of cell polarity,integrin-mediated signaling pathway,Rho protein signal transduction,positive re…	GTPase activity,protein binding,GTP binding,protein kinase binding,GTP-dependent protein binding,mitogen-activated protein kinase kinase kinase binding,thioesterase binding,GBD domain binding,apolipoprotein A-I receptor binding,identical protein binding,Rho GDP-dissociation inhibitor binding,ubiquitin protein ligase activity	0	232536	222662	245117	241374	252216	226656	255805	249728
P97855	G3bp1	Ras GTPase-activating protein-binding protein 1	G3BP1_MOUSE	nucleus,cytosol,plasma membrane,focal adhesion,cytoplasmic stress granule	transport,negative regulation of canonical Wnt signaling pathway,nucleic acid phosphodiester bond hydrolysis	DNA binding,RNA binding,mRNA binding,helicase activity,endonuclease activity,protein binding,ATP binding	0	283221	251764	264285	252713	251821	241565	243161	256438
A3KGU5	Sptan1	Spectrin alpha, non-erythrocytic 1	A3KGU5_MOUSE				0	207116	196543	215524	207023	251114	212265	221028	233682
Q61753	Phgdh	D-3-phosphoglycerate dehydrogenase	SERA_MOUSE	myelin sheath,extracellular exosome	glutamine metabolic process,glycine metabolic process,L-serine metabolic process,L-serine biosynthetic process,threonine metabolic process,gamma-aminobutyric acid metabolic process,regulation of gene expression,taurine metabolic process,spinal cord development,glial cell development,neural tube development,neurogenesis,neuron projection development,oxidation-reduction process,G1 to G0 transition	phosphoglycerate dehydrogenase activity,NAD binding	0	283525	253842	334396	252298	251053	218381	251622	249385
Q3UPL0	Sec31a	Protein transport protein Sec31A	SC31A_MOUSE	Golgi membrane,cytoplasm,endoplasmic reticulum,endoplasmic reticulum membrane,cytosol,vesicle coat,COPII vesicle coat,ER to Golgi transport vesicle,intracellular membrane-bounded organelle,perinuclear region of cytoplasm,endoplasmic reticulum exit site	protein transport,response to calcium ion,cargo loading into COPII-coated vesicle	calcium-dependent protein binding	0	257166	244431	274946	234906	250966	219666	235246	227939
Q99LC5	Etfa	Electron transfer flavoprotein subunit alpha, mitochondrial	ETFA_MOUSE	mitochondrion,mitochondrial electron transfer flavoprotein complex,extracellular exosome	fatty acid beta-oxidation using acyl-CoA dehydrogenase	protein binding,electron carrier activity,oxidoreductase activity,flavin adenine dinucleotide binding	0	222731	236494	332675	263759	249287	295355	230061	275869
G5E866;Q99NB9	Sf3b1	Splicing factor 3b, subunit 1;Splicing factor 3B subunit 1	G5E866_MOUSE;SF3B1_MOUSE	;chromatin,nucleus,U2 snRNP,U12-type spliceosomal complex,nuclear matrix,nuclear speck,small nuclear ribonucleoprotein complex,U11/U12 snRNP,U2-type prespliceosome,catalytic step 2 spliceosome	;spliceosomal complex assembly,mRNA splicing, via spliceosome,blastocyst formation,anterior/posterior pattern specification	;chromatin binding,RNA binding,mRNA binding,protein binding	0	249456	236032	251864	228964	249189	240837	241100	247061
P57784	Snrpa1	U2 small nuclear ribonucleoprotein A'	RU2A_MOUSE	spliceosomal complex,U2 snRNP,nuclear speck,catalytic step 2 spliceosome	mRNA splicing, via spliceosome	RNA binding,U2 snRNA binding	0	205496	203924	251593	205091	249130	201122	190392	215867
E9PVC5;E9Q9E1;Q6NZJ6	Eif4g1	Eukaryotic translation initiation factor 4, gamma 1;Eukaryotic translation initiation factor 4, gamma 1;Eukaryotic translation initiation factor 4 gamma 1	E9PVC5_MOUSE;E9Q9E1_MOUSE;IF4G1_MOUSE	;;nucleus,cytoplasm,polysome,membrane,eukaryotic translation initiation factor 4F complex	;;behavioral fear response,translation,translational initiation,regulation of translational initiation,mitochondrion organization,positive regulation of cell proliferation,negative regulation of autophagy,negative regulation of peptidyl-threonine phosphorylation,positive regulation of cell death,positive regulation of cell growth,positive regulation of cellular protein metabolic process,positive …	;;RNA binding,mRNA binding,translation initiation factor activity,protein binding,ATP binding,translation factor activity, RNA binding,eukaryotic initiation factor 4E binding,identical protein binding,cadherin binding	0	250980	244585	265833	251342	247974	236983	228593	227587
Q3TXS7	Psmd1	26S proteasome non-ATPase regulatory subunit 1	PSMD1_MOUSE	proteasome complex,nucleus,proteasome regulatory particle, base subcomplex,membrane,proteasome accessory complex,proteasome storage granule,extracellular exosome	regulation of protein catabolic process,proteasome-mediated ubiquitin-dependent protein catabolic process,regulation of catalytic activity	protein binding,enzyme regulator activity,endopeptidase activity	0	254210	227458	243287	187675	247396	209987	211341	208369
Q61035	Hars1	Histidine--tRNA ligase, cytoplasmic	HARS1_MOUSE	cytoplasm,mitochondrion,cytosol	histidyl-tRNA aminoacylation,mitochondrial translation	histidine-tRNA ligase activity,ATP binding,identical protein binding	0	268745	265287	304606	248224	247266	240534	240354	261960
Q9R1P3	Psmb2	Proteasome subunit beta type-2	PSB2_MOUSE	proteasome complex,nucleus,nucleoplasm,cytosol,proteasome core complex,membrane,proteasome core complex, beta-subunit complex,extracellular exosome	response to organonitrogen compound,response to organic cyclic compound,proteolysis involved in cellular protein catabolic process	threonine-type endopeptidase activity	0	296138	259104	256167	223563	246961	231916	286204	258938
Q60749	Khdrbs1	KH domain-containing, RNA-binding, signal transduction-associated protein 1	KHDR1_MOUSE	nucleus,nucleoplasm,cytoplasm,membrane,Grb2-Sos complex	transcription, DNA-templated,mRNA processing,cell cycle,cell surface receptor signaling pathway,spermatogenesis,positive regulation of signal transduction,negative regulation of transcription, DNA-templated,positive regulation of translational initiation,regulation of RNA export from nucleus,positive regulation of RNA export from nucleus,regulation of mRNA splicing, via spliceosome,protein oligom…	RNA binding,SH3/SH2 adaptor activity,protein binding,poly(A) binding,poly(U) RNA binding,SH3 domain binding,protein domain specific binding,protein complex binding,identical protein binding	0	180619	155498	203555	180725	246265	165573	154396	155707
P59325	Eif5	Eukaryotic translation initiation factor 5	IF5_MOUSE	cytoplasm,cytosol,plasma membrane	formation of translation preinitiation complex,regulation of translational initiation,activation of GTPase activity	RNA binding,translation initiation factor activity,GTP binding,cadherin binding,eukaryotic initiation factor eIF2 binding	0	270605	243737	279038	237571	246210	235344	249205	255221
Q99LB6	Mat2b	Methionine adenosyltransferase 2 subunit beta	MAT2B_MOUSE	nucleus,mitochondrion,methionine adenosyltransferase complex,extracellular exosome	S-adenosylmethionine biosynthetic process,one-carbon metabolic process,regulation of catalytic activity	enzyme binding,methionine adenosyltransferase regulator activity	0	211997	205775	239734	216650	246171	213062	206380	231585
Q91VK1	Bzw2	eIF5-mimic protein 1	5MP1_MOUSE	cytoplasm,membrane	nervous system development,cell differentiation	cadherin binding	0	243222	242967	327899	234272	245902	228547	219485	247544
Q8BKC5	Ipo5	Importin-5	IPO5_MOUSE	nucleus,cytoplasm,membrane,nuclear membrane,nuclear periphery	protein import into nucleus, translocation,NLS-bearing protein import into nucleus,ribosomal protein import into nucleus,positive regulation of protein import into nucleus,cellular response to amino acid stimulus	RNA binding,protein binding,nuclear localization sequence binding,Ran GTPase binding,protein transporter activity	0	270527	234358	287890	205448	244977	224966	227425	216637
Q63932;Q91YS7	Map2k2	Dual specificity mitogen-activated protein kinase kinase 2	MP2K2_MOUSE;Q91YS7_MOUSE	nucleus,cytoplasm,mitochondrion,early endosome,late endosome,peroxisomal membrane,endoplasmic reticulum,Golgi apparatus,cytosol,microtubule,cell-cell junction,focal adhesion,cell cortex,cytoplasmic side of plasma membrane,perinuclear region of cytoplasm;	activation of MAPK activity,regulation of protein phosphorylation,regulation of mitotic cell cycle,heart development,negative regulation of gene expression,peptidyl-tyrosine phosphorylation,thyroid gland development,regulation of stress-activated MAPK cascade,peptidyl-serine autophosphorylation,regulation of apoptotic process,positive regulation of transcription, DNA-templated,thymus development,…	protein serine/threonine kinase activity,MAP kinase kinase activity,protein serine/threonine/tyrosine kinase activity,protein tyrosine kinase activity,protein binding,ATP binding,PDZ domain binding,protein complex scaffold,protein serine/threonine kinase activator activity,metal ion binding,scaffold protein binding;	0	232073	223228	232548	216859	243765	186069	227598	209966
Q9D0I9	Rars1	Arginine--tRNA ligase, cytoplasmic	SYRC_MOUSE	nucleus,nucleoplasm,cytoplasm,mitochondrion,cytosol,membrane,aminoacyl-tRNA synthetase multienzyme complex,extracellular exosome	arginyl-tRNA aminoacylation	tRNA binding,arginine-tRNA ligase activity,ATP binding,arginine binding,cadherin binding	0	259586	253300	262492	239946	243337	246435	237408	237742
P59999	Arpc4	Actin-related protein 2/3 complex subunit 4	ARPC4_MOUSE	cytoplasm,Arp2/3 protein complex,cell projection,extracellular exosome	actin filament polymerization,Arp2/3 complex-mediated actin nucleation	structural constituent of cytoskeleton,enzyme binding,protein binding, bridging,actin filament binding	2.77593e-279	246618	250220	311937	271658	242404	234598	246554	271021
Q60597	Ogdh	2-oxoglutarate dehydrogenase complex component E1	ODO1_MOUSE	mitochondrion,mitochondrial matrix,mitochondrial membrane,oxoglutarate dehydrogenase complex,cytosol	generation of precursor metabolites and energy,glycolytic process,tricarboxylic acid cycle,2-oxoglutarate metabolic process,succinyl-CoA metabolic process,NADH metabolic process,cerebellar cortex development,striatum development,hippocampus development,thalamus development,pyramidal neuron development,tangential migration from the subventricular zone to the olfactory bulb,olfactory bulb mitral ce…	oxoglutarate dehydrogenase (succinyl-transferring) activity,thiamine pyrophosphate binding,heat shock protein binding,oxoglutarate dehydrogenase (NAD+) activity,metal ion binding,chaperone binding	0	200862	215016	231378	287849	241875	313572	232244	269408
Q8BP47	Nars1	Asparagine--tRNA ligase, cytoplasmic	SYNC_MOUSE	mitochondrion,cytosol,extracellular exosome	asparaginyl-tRNA aminoacylation	nucleic acid binding,asparagine-tRNA ligase activity,ATP binding	0	239181	206387	245333	177085	241070	183589	193890	208158
Q9D1D4	Tmed10	Transmembrane emp24 domain-containing protein 10	TMEDA_MOUSE	Golgi membrane,endoplasmic reticulum,endoplasmic reticulum membrane,endoplasmic reticulum-Golgi intermediate compartment,Golgi apparatus,cis-Golgi network,plasma membrane,integral component of membrane,COPI-coated vesicle,trans-Golgi network transport vesicle,transport vesicle membrane,secretory granule membrane,endoplasmic reticulum-Golgi intermediate compartment membrane,melanosome,zymogen gran…	kidney development,intracellular protein transport,retrograde vesicle-mediated transport, Golgi to ER,Golgi organization,COPI-coated vesicle budding,response to alkaloid,regulated exocytosis,vesicle targeting, to, from or within Golgi,protein oligomerization,regulation of beta-amyloid formation	syntaxin binding,protein complex binding	0	231110	254984	228232	291635	240408	307640	248279	285956
Q3THK7	Gmps	GMP synthase [glutamine-hydrolyzing]	GUAA_MOUSE	cytosol	GMP biosynthetic process,glutamine metabolic process	GMP synthase activity,GMP synthase (glutamine-hydrolyzing) activity,ATP binding,pyrophosphatase activity	0	233774	220637	249005	201085	239942	197857	206711	217524
P58871	Tnks1bp1	182 kDa tankyrase-1-binding protein	TB182_MOUSE	nucleus,nuclear heterochromatin,cytoplasm,cytoskeleton,cell-cell adherens junction,CCR4-NOT complex	double-strand break repair,positive regulation of peptidyl-threonine phosphorylation,positive regulation of protein autophosphorylation,positive regulation of peptidyl-serine phosphorylation,cellular response to ionizing radiation	enzyme binding,macromolecular complex binding,cadherin binding,ankyrin repeat binding	1.14804e-264	239092	210585	231707	239876	238973	193600	233153	232433
P61222	Abce1	ATP-binding cassette sub-family E member 1	ABCE1_MOUSE	cytoplasm,mitochondrion,cytosol,membrane,eukaryotic translation initiation factor 3 complex	ribosomal subunit export from nucleus,translational initiation,translational termination,negative regulation of endoribonuclease activity	iron ion binding,ATP binding,ATPase activity,ribosomal small subunit binding,endoribonuclease inhibitor activity	0	256862	236343	259660	228186	238220	200188	226931	229275
Q8BMS1	Hadha	Trifunctional enzyme subunit alpha, mitochondrial	ECHA_MOUSE	mitochondrion,mitochondrial inner membrane,mitochondrial fatty acid beta-oxidation multienzyme complex,extracellular matrix,mitochondrial nucleoid	fatty acid beta-oxidation,response to insulin,response to drug	fatty-acyl-CoA binding,acetyl-CoA C-acyltransferase activity,enoyl-CoA hydratase activity,long-chain-enoyl-CoA hydratase activity,long-chain-3-hydroxyacyl-CoA dehydrogenase activity,protein complex binding,NAD binding	0	226320	244518	292647	307620	237936	309768	256691	289011
P08752	Gnai2	Guanine nucleotide-binding protein G(i) subunit alpha-2	GNAI2_MOUSE	nucleoplasm,cytoplasm,centrosome,cytosol,heterotrimeric G-protein complex,plasma membrane,membrane,dendrite,midbody,cell body,membrane raft,extracellular exosome,extracellular vesicle	activation of MAPKK activity,adenosine receptor signaling pathway,cell cycle,adenylate cyclase-inhibiting G-protein coupled receptor signaling pathway,G-protein coupled acetylcholine receptor signaling pathway,gamma-aminobutyric acid signaling pathway,cell proliferation,positive regulation of cell proliferation,intracellular signal transduction,negative regulation of synaptic transmission,cell di…	G-protein coupled receptor binding,GTPase activity,signal transducer activity,protein binding,GTP binding,G-protein beta/gamma-subunit complex binding,metal ion binding	0	215774	217040	240316	260626	237861	308144	228940	255004
Q8VDJ3	Hdlbp	Vigilin	VIGLN_MOUSE	nucleus,cytosol,high-density lipoprotein particle	lipid transport,cholesterol metabolic process	RNA binding,cadherin binding	0	262273	257986	280758	274937	237730	219979	224182	231063
P47757	Capzb	F-actin-capping protein subunit beta	CAPZB_MOUSE	actin filament,brush border,F-actin capping protein complex,intercalated disc,membrane,Z disc,lamellipodium,cortical cytoskeleton,cytoskeletal calyx,extracellular exosome,WASH complex,acrosomal vesicle	cell morphogenesis,cytoskeleton organization,regulation of lamellipodium assembly,regulation of cell morphogenesis,cell projection organization,lamellipodium assembly,actin cytoskeleton organization,negative regulation of microtubule polymerization,neuron projection development,muscle fiber development,barbed-end actin filament capping,negative regulation of filopodium assembly,regulation of prot…	protein binding,cadherin binding,beta-tubulin binding,actin filament binding	0	233052	191580	202923	166640	236918	195128	194437	210642
O88685	Psmc3	26S proteasome regulatory subunit 6A	PRS6A_MOUSE	proteasome complex,cytoplasmic mRNA processing body,nucleus,proteasome regulatory particle, base subcomplex,membrane,proteasome accessory complex,nuclear proteasome complex,cytosolic proteasome complex	blastocyst development,ER-associated ubiquitin-dependent protein catabolic process,modulation by host of viral transcription,positive regulation of RNA polymerase II transcriptional preinitiation complex assembly,positive regulation of transcription from RNA polymerase II promoter,positive regulation of proteasomal protein catabolic process	ATP binding,TBP-class protein binding,proteasome-activating ATPase activity,identical protein binding	0	249426	196799	233670	168944	236304	187690	190006	181538
Q9DCN2	Cyb5r3	NADH-cytochrome b5 reductase 3	NB5R3_MOUSE	mitochondrial outer membrane,mitochondrial inner membrane,endoplasmic reticulum membrane,lipid particle,extracellular exosome	cholesterol biosynthetic process,oxidation-reduction process	cytochrome-b5 reductase activity, acting on NAD(P)H,protein binding,AMP binding,oxidoreductase activity,ADP binding,flavin adenine dinucleotide binding,NAD binding	0	215298	226045	254954	282163	234840	264321	169137	237009
Q8BGD9	Eif4b	Eukaryotic translation initiation factor 4B	IF4B_MOUSE	polysome,eukaryotic translation initiation factor 4F complex,dendrite,neuronal cell body	formation of translation preinitiation complex,eukaryotic translation initiation factor 4F complex assembly	RNA binding,translation initiation factor activity,RNA strand annealing activity,RNA strand-exchange activity,ribosomal small subunit binding	0	365731	319669	318664	333861	233082	262846	303335	270425
Q8JZQ9	Eif3b	Eukaryotic translation initiation factor 3 subunit B	EIF3B_MOUSE	eukaryotic translation initiation factor 3 complex,extracellular exosome,eukaryotic translation initiation factor 3 complex, eIF3m	translational initiation,regulation of translational initiation,IRES-dependent viral translational initiation,viral translational termination-reinitiation	RNA binding,translation initiation factor activity,protein binding,translation initiation factor binding	0	252784	240997	225477	237458	232868	224610	246629	241983
Q922F4	Tubb6	Tubulin beta-6 chain	TBB6_MOUSE	nucleus,cytoplasm,microtubule,microtubule cytoskeleton,extracellular exosome	cytoskeleton organization,microtubule-based process	GTPase activity,structural constituent of cytoskeleton,GTP binding	0	192728	211940	194604	168700	232523	204417	194502	229042
Q9R1P1	Psmb3	Proteasome subunit beta type-3	PSB3_MOUSE	proteasome complex,nucleus,cytosol,proteasome core complex,proteasome core complex, beta-subunit complex,extracellular exosome	protein catabolic process,proteasome-mediated ubiquitin-dependent protein catabolic process	endopeptidase activity,threonine-type endopeptidase activity	0	243313	216220	256318	177147	231480	209842	217525	208151
G5E850;P56395	Cyb5a	Cytochrome b5	G5E850_MOUSE;CYB5_MOUSE	;mitochondrion,endoplasmic reticulum membrane,cytosol,membrane,integral component of membrane,organelle membrane,intracellular membrane-bounded organelle,extracellular exosome	;fatty acid metabolic process,response to cadmium ion,oxidation-reduction process	;stearoyl-CoA 9-desaturase activity,enzyme binding,heme binding,metal ion binding	0	220903	262197	191210	214663	231116	265430	277118	280869
P47791	Gsr	Glutathione reductase, mitochondrial	GSHR_MOUSE	mitochondrion,external side of plasma membrane,extracellular exosome	glutathione metabolic process,cell redox homeostasis,oxidation-reduction process,cellular oxidant detoxification	glutathione-disulfide reductase activity,electron carrier activity,flavin adenine dinucleotide binding,NADP binding	0	213560	202285	229489	196712	229807	204417	233329	233360
Q8CGC7	Eprs1	Bifunctional glutamate/proline--tRNA ligase	SYEP_MOUSE	cytoplasm,cytosol,membrane,aminoacyl-tRNA synthetase multienzyme complex,intracellular ribonucleoprotein complex,GAIT complex	glutamyl-tRNA aminoacylation,prolyl-tRNA aminoacylation,negative regulation of translation,cellular response to interferon-gamma	glutamate-tRNA ligase activity,proline-tRNA ligase activity,ATP binding,zinc ion binding,RNA stem-loop binding,protein homodimerization activity,GTPase binding	0	239813	231206	244454	219541	229337	214167	231690	220612
Q9D1J3	Sarnp	SAP domain-containing ribonucleoprotein	SARNP_MOUSE	transcription export complex,nucleus,nuclear speck,cytoplasmic ribonucleoprotein granule	negative regulation of transcription from RNA polymerase II promoter,transcription, DNA-templated,mRNA export from nucleus,regulation of translation	RNA polymerase II core promoter proximal region sequence-specific DNA binding,transcriptional repressor activity, RNA polymerase II core promoter proximal region sequence-specific binding,RNA binding,protein binding,protein C-terminus binding,RS domain binding	0	213711	216038	232899	243983	228706	207727	234531	213061
P70698	Ctps1	CTP synthase 1	PYRG1_MOUSE	membrane	CTP biosynthetic process,glutamine metabolic process,T cell proliferation,B cell proliferation,'de novo' CTP biosynthetic process	CTP synthase activity,ATP binding,identical protein binding	0	229435	203159	246997	202981	228510	209115	206904	221187
Q9D883	U2af1	Splicing factor U2AF 35 kDa subunit	U2AF1_MOUSE	spliceosomal complex,nuclear speck,U2AF	mRNA splicing, via spliceosome	protein binding,pre-mRNA 3'-splice site binding,metal ion binding,RS domain binding	0	183326	195845	226174	228096	227730	222786	185346	212187
A0A338P6K2	Myh11	Myosin, heavy polypeptide 11, smooth muscle	A0A338P6K2_MOUSE				0	174762	227749	227701	238007	227721	262282	191067	262755
G3X956;Q920B9	Supt16;Supt16h	FACT complex subunit;FACT complex subunit SPT16	G3X956_MOUSE;SP16H_MOUSE	;nucleus,chromosome,FACT complex	;DNA replication,DNA repair,transcription elongation from RNA polymerase II promoter,positive regulation of transcription elongation from RNA polymerase II promoter,DNA replication-independent nucleosome organization	;RNA binding,nucleosome binding,histone binding	0	231564	241064	258723	244180	227643	243891	215536	252473
P18828	Sdc1	Syndecan-1	SDC1_MOUSE	extracellular region,Golgi lumen,external side of plasma membrane,cell surface,integral component of membrane,protein complex,extracellular exosome	ureteric bud development,glycosaminoglycan biosynthetic process,inflammatory response,response to toxic substance,cell migration,wound healing,odontogenesis,response to hydrogen peroxide,myoblast development,response to glucocorticoid,response to cAMP,response to calcium ion,striated muscle cell development,Sertoli cell development,canonical Wnt signaling pathway,positive regulation of exosomal s…	protein binding,protein C-terminus binding,identical protein binding	0	196879	205572	238948	237451	227615	170859	195817	166412
Q91VR5	Ddx1	ATP-dependent RNA helicase DDX1	DDX1_MOUSE	nucleus,nucleoplasm,nucleolus,cytoplasm,cytosol,cytoplasmic stress granule,membrane,intracellular ribonucleoprotein complex,cleavage body,tRNA-splicing ligase complex	double-strand break repair,transcription, DNA-templated,regulation of transcription, DNA-templated,tRNA splicing, via endonucleolytic cleavage and ligation,mRNA processing,multicellular organism development,response to virus,RNA secondary structure unwinding,DNA duplex unwinding,response to exogenous dsRNA,nucleic acid phosphodiester bond hydrolysis,protein localization to cytoplasmic stress gran…	DNA binding,chromatin binding,transcription cofactor activity,RNA binding,double-stranded RNA binding,ATP-dependent RNA helicase activity,nuclease activity,exonuclease activity,protein binding,ATP binding,ATP-dependent helicase activity,poly(A) binding,DNA/RNA helicase activity	0	189848	194857	192767	201126	226613	214272	180950	205382
Q99K85	Psat1	Phosphoserine aminotransferase	SERC_MOUSE	cytoplasm,cytosol,extracellular exosome	L-serine biosynthetic process	O-phospho-L-serine:2-oxoglutarate aminotransferase activity	0	267146	246841	255646	207991	226471	202794	227553	218181
O70400	Pdlim1	PDZ and LIM domain protein 1	PDLI1_MOUSE	transcription factor complex,cytoplasm,cytoskeleton,cell-cell adherens junction,focal adhesion	response to hypoxia,regulation of transcription, DNA-templated,cell-cell adhesion	transcription coactivator activity,protein binding,metal ion binding,cadherin binding involved in cell-cell adhesion	0	275996	247326	246544	232463	225606	185486	193916	190321
P49718	Mcm5	DNA replication licensing factor MCM5	MCM5_MOUSE	nuclear chromosome, telomeric region,nucleoplasm,membrane,MCM complex	DNA replication initiation,cell cycle,DNA duplex unwinding	DNA helicase activity,chromatin binding,DNA replication origin binding,ATP binding	0	232386	215462	235636	189611	225282	212867	221152	190674
P27612	Plaa	Phospholipase A-2-activating protein	PLAP_MOUSE	nucleus,cytoplasm,extracellular exosome	inflammatory response,ubiquitin homeostasis,macroautophagy,positive regulation of catalytic activity,proteasome-mediated ubiquitin-dependent protein catabolic process	protein binding,phospholipase A2 activator activity,ubiquitin binding	0	191189	216103	246179	228002	225167	235310	213108	225757
P62892	Rpl39	Large ribosomal subunit protein eL39	RL39_MOUSE	extracellular space,cytosolic large ribosomal subunit	innate immune response in mucosa,translation,antibacterial humoral response,defense response to Gram-positive bacterium,Requires Ontology	RNA binding,structural constituent of ribosome,protein binding	6.19276e-291	237977	234721	113603	270495	225024	223669	275010	368168
Q99KF1	Tmed9	Transmembrane emp24 domain-containing protein 9	TMED9_MOUSE	Golgi membrane,endoplasmic reticulum,endoplasmic reticulum membrane,endoplasmic reticulum-Golgi intermediate compartment,Golgi apparatus,integral component of membrane,endoplasmic reticulum-Golgi intermediate compartment membrane,extracellular exosome	Golgi organization,positive regulation of organelle organization,protein transport,COPI coating of Golgi vesicle	syntaxin binding	0	232413	263347	266784	242487	224796	304659	230413	248479
P62849	Rps24	Small ribosomal subunit protein eS24	RS24_MOUSE	nucleus,small ribosomal subunit,membrane,cytosolic small ribosomal subunit	maturation of SSU-rRNA from tricistronic rRNA transcript (SSU-rRNA, 5.8S rRNA, LSU-rRNA),rRNA processing,translation,erythrocyte homeostasis,ribosomal small subunit biogenesis	RNA binding,structural constituent of ribosome	0	394934	292985	247512	155697	223003	314734	241787	179187
Q9CPQ8	Atp5mg	ATP synthase subunit g, mitochondrial	ATP5L_MOUSE	mitochondrial proton-transporting ATP synthase complex, coupling factor F(o),mitochondrion,mitochondrial inner membrane,mitochondrial proton-transporting ATP synthase complex,extracellular exosome	ATP synthesis coupled proton transport,Requires Ontology	hydrogen-exporting ATPase activity, phosphorylative mechanism,ATPase activity,proton-transporting ATP synthase activity, rotational mechanism	0	245222	269791	312101	335073	222869	338734	285807	317584
Q9D8W5	Psmd12	26S proteasome non-ATPase regulatory subunit 12	PSD12_MOUSE	proteasome complex,cytoplasm,proteasome regulatory particle,proteasome regulatory particle, lid subcomplex,membrane,proteasome accessory complex,nuclear proteasome complex,extracellular exosome	proteasome-mediated ubiquitin-dependent protein catabolic process	molecular_function	0	223690	222253	206956	200334	222659	193028	216910	198546
Q9CPT4	Mydgf	Myeloid-derived growth factor	MYDGF_MOUSE	extracellular region,extracellular space,endoplasmic reticulum-Golgi intermediate compartment,extracellular exosome	angiogenesis,positive regulation of protein phosphorylation,positive regulation of endothelial cell proliferation,apoptotic process,positive regulation of phosphatidylinositol 3-kinase signaling,negative regulation of apoptotic process,positive regulation of MAPK cascade,positive regulation of angiogenesis,positive regulation of transcription from RNA polymerase II promoter,positive regulation of…		0	211992	211713	235683	195596	222336	191477	213877	185810
A0A3B2WCL5;Q9CT10	Ranbp3	RAN binding protein 3;Ran-binding protein 3	A0A3B2WCL5_MOUSE;RANB3_MOUSE	;nucleus,nucleoplasm,cytoplasm,centrosome	;G1/S transition of mitotic cell cycle,RNA export from nucleus,ubiquitin-dependent protein catabolic process,protein import into nucleus,spindle organization,positive regulation of GTPase activity,positive regulation of mitotic centrosome separation	;Ran GTPase binding,R-SMAD binding,GTPase activator activity	0	207679	181955	182035	172196	221043	193494	173547	195636
Q9QZE5	Copg1	Coatomer subunit gamma-1	COPG1_MOUSE	Golgi membrane,Golgi apparatus,cytosol,COPI vesicle coat	intracellular protein transport,vesicle-mediated transport	structural molecule activity	0	215535	200286	234743	197637	221032	184703	200245	205851
A0A0R4J0I9;Q91ZX7	Lrp1	Low density lipoprotein receptor-related protein 1;Prolow-density lipoprotein receptor-related protein 1	A0A0R4J0I9_MOUSE;LRP1_MOUSE	;nucleolus,lysosomal membrane,early endosome,cytosol,integral component of plasma membrane,clathrin-coated pit,focal adhesion,membrane,basolateral plasma membrane,receptor complex,perinuclear region of cytoplasm	;cardiac septum development,receptor-mediated endocytosis,cholesterol metabolic process,positive regulation of cholesterol efflux,positive regulation of cell death,negative regulation of smooth muscle cell migration,negative regulation of Wnt signaling pathway,positive regulation of protein binding,positive regulation of lipid transport,regulation of cholesterol transport,regulation of phospholip…	;RNA binding,calcium ion binding,protein binding,alpha-2 macroglobulin receptor activity,clathrin heavy chain binding,protein complex binding,apolipoprotein binding	0	244056	234205	261845	272962	221004	307084	229000	231196
P47753	Capza1	F-actin-capping protein subunit alpha-1	CAZA1_MOUSE	brush border,cell-cell junction,F-actin capping protein complex,membrane,cortical cytoskeleton,extracellular exosome,WASH complex	cell junction assembly,barbed-end actin filament capping	protein binding,cadherin binding,actin filament binding	0	199391	195955	191912	187844	220363	203198	196329	202396
Q62189	Snrpa	U1 small nuclear ribonucleoprotein A	SNRPA_MOUSE	spliceosomal complex,U1 snRNP	mRNA splicing, via spliceosome	RNA binding,U1 snRNA binding,snRNA stem-loop binding	0	223279	224675	229902	241504	220302	224452	227714	235756
Q8BH95	Echs1	Enoyl-CoA hydratase, mitochondrial	ECHM_MOUSE	mitochondrion,mitochondrial matrix,extracellular exosome	fatty acid beta-oxidation	enoyl-CoA hydratase activity	0	193845	195455	233188	241455	219530	271364	224024	262026
Q9QYJ0	Dnaja2	DnaJ homolog subfamily A member 2	DNJA2_MOUSE	cytosol,membrane,extracellular exosome	response to heat,positive regulation of ATPase activity,protein refolding	ATPase activator activity,ATP binding,heat shock protein binding,metal ion binding,unfolded protein binding,chaperone binding	6.05649e-300	227427	271037	265769	272040	219268	263944	216614	267055
A2APX3;P21460	Cst3	Cystatin C (Fragment);Cystatin-C	A2APX3_MOUSE;CYTC_MOUSE	;extracellular region,basement membrane,extracellular space,lysosome,multivesicular body,endoplasmic reticulum,axon,nuclear membrane,neuronal cell body,contractile fiber,perinuclear region of cytoplasm,extracellular exosome	;eye development,response to hypoxia,cell activation,apoptotic process,defense response,brain development,salivary gland development,embryo implantation,positive regulation of cell proliferation,response to toxic substance,response to carbohydrate,negative regulation of peptidase activity,negative regulation of collagen catabolic process,negative regulation of extracellular matrix disassembly,res…	;beta-amyloid binding,protease binding,endopeptidase inhibitor activity,cysteine-type endopeptidase inhibitor activity,identical protein binding	2.49252e-78	227121	191690	173556	209788	219224	188815	267150	188595
P46978	Stt3a	Dolichyl-diphosphooligosaccharide--protein glycosyltransferase subunit STT3A	STT3A_MOUSE	oligosaccharyltransferase complex,membrane,integral component of membrane	protein N-linked glycosylation via asparagine,co-translational protein modification,post-translational protein modification	dolichyl-diphosphooligosaccharide-protein glycotransferase activity,metal ion binding	0	240872	249402	286090	297428	219027	306932	232751	252608
Q99LF4	Rtcb	RNA-splicing ligase RtcB homolog	RTCB_MOUSE	nucleus,nuclear envelope,nucleoplasm,cytoplasm,endoplasmic reticulum membrane,cytosol,intracellular membrane-bounded organelle,tRNA-splicing ligase complex	in utero embryonic development,placenta development,tRNA splicing, via endonucleolytic cleavage and ligation	RNA binding,RNA ligase (ATP) activity,ATP binding,vinculin binding,metal ion binding	0	253830	197139	198469	144074	218830	240754	188539	211747
P23116	Eif3a	Eukaryotic translation initiation factor 3 subunit A	EIF3A_MOUSE	nucleus,nucleolus,microtubule organizing center,cytosol,eukaryotic translation initiation factor 3 complex,microtubule,membrane,multi-eIF complex,eukaryotic translation initiation factor 3 complex, eIF3e,eukaryotic translation initiation factor 3 complex, eIF3m	formation of cytoplasmic translation initiation complex,translation reinitiation,negative regulation of ERK1 and ERK2 cascade,IRES-dependent viral translational initiation,viral translational termination-reinitiation	RNA binding,mRNA binding,protein binding,receptor tyrosine kinase binding,translation initiation factor activity	0	235686	228075	241056	230122	218390	212804	212481	212267
Q9D2G2	Dlst	Dihydrolipoyllysine-residue succinyltransferase component of 2-oxoglutarate dehydrogenase complex, mitochondrial	ODO2_MOUSE	nucleus,mitochondrion,membrane,myelin sheath,oxoglutarate dehydrogenase complex,extracellular exosome	tricarboxylic acid cycle,L-lysine catabolic process to acetyl-CoA via saccharopine	dihydrolipoyllysine-residue succinyltransferase activity	0	142261	164372	241482	201706	217765	226741	178012	242553
Q8BWT1	Acaa2	3-ketoacyl-CoA thiolase, mitochondrial	THIM_MOUSE	mitochondrion,mitochondrial inner membrane,extracellular exosome	fatty acid beta-oxidation,cellular response to hypoxia,negative regulation of mitochondrial outer membrane permeabilization involved in apoptotic signaling pathway,negative regulation of mitochondrial membrane permeability involved in apoptotic process	RNA binding,acetyl-CoA C-acyltransferase activity	0	154674	137183	201796	224219	217625	230971	187662	229823
A0A1L1STE6;Q9D6R2	Idh3a	Isocitrate dehydrogenase [NAD] subunit, mitochondrial;Isocitrate dehydrogenase [NAD] subunit alpha, mitochondrial	A0A1L1STE6_MOUSE;IDH3A_MOUSE	;nucleus,mitochondrion,myelin sheath	;tricarboxylic acid cycle	;magnesium ion binding,isocitrate dehydrogenase (NAD+) activity,NAD binding	0	212017	237329	275312	260452	217258	278929	228864	241018
E9Q1G8	Septin7	Septin	E9Q1G8_MOUSE				0	165814	158734	157044	151627	217152	151935	173819	157291
E9Q586	Dctn1	Dynactin subunit 1	E9Q586_MOUSE				0	241875	223141	228532	201289	216627	200606	215977	202753
Q8BU30	Iars1	Isoleucine--tRNA ligase, cytoplasmic	SYIC_MOUSE	cytoplasm,cytosol,membrane,aminoacyl-tRNA synthetase multienzyme complex,extracellular exosome	osteoblast differentiation,isoleucyl-tRNA aminoacylation,regulation of translational fidelity	tRNA binding,aminoacyl-tRNA editing activity,isoleucine-tRNA ligase activity,ATP binding,GTPase binding	0	213414	217466	249590	203978	216164	209832	208626	223224
E9Q166	Atad2b	ATPase family, AAA domain containing 2B	E9Q166_MOUSE	nucleus,nucleoplasm	negative regulation of chromatin silencing,positive regulation of transcription from RNA polymerase II promoter	chromatin binding,ATP binding,ATPase activity,histone binding,lysine-acetylated histone binding	0	183177	188395	236072	254666	216034	246264	195830	204232
Q60972	Rbbp4	Histone-binding protein RBBP4	RBBP4_MOUSE	nuclear chromatin,nucleus,nucleoplasm,cytosol,NuRD complex,NURF complex,CAF-1 complex,ESC/E(Z) complex,protein complex	chromatin silencing at rDNA,DNA replication,DNA replication-dependent nucleosome assembly,DNA replication-independent nucleosome assembly,chromatin remodeling,transcription, DNA-templated,cell cycle,chromatin modification,chromatin assembly,ATP-dependent chromatin remodeling,response to growth hormone	protein binding,histone deacetylase binding,RNA polymerase II core promoter proximal region sequence-specific DNA binding,RNA polymerase II distal enhancer sequence-specific DNA binding,DNA-dependent ATPase activity,nucleosomal DNA binding	0	171125	130880	128638	115817	215836	139856	153610	155645
Q62465	Vat1	Synaptic vesicle membrane protein VAT-1 homolog	VAT1_MOUSE	mitochondrial outer membrane,extracellular exosome	negative regulation of mitochondrial fusion,oxidation-reduction process	zinc ion binding,oxidoreductase activity	0	189576	194164	228809	216901	215611	247121	220253	265350
P41105	Rpl28	Large ribosomal subunit protein eL28	RL28_MOUSE	membrane,cytosolic large ribosomal subunit,dendrite,cytoplasmic ribonucleoprotein granule,cell body,extracellular exosome	translation,regulation of mitophagy,positive regulation of protein targeting to mitochondrion	RNA binding,structural constituent of ribosome	0	159607	188613	159666	177190	215346	222518	178598	184686
Q3UEB3	Puf60	Poly(U)-binding-splicing factor PUF60	PUF60_MOUSE	nucleoplasm,cell junction,intracellular ribonucleoprotein complex,cyclin-dependent protein kinase activating kinase holoenzyme complex	transcription, DNA-templated,regulation of transcription, DNA-templated,mRNA processing,apoptotic process,RNA splicing	DNA binding,RNA binding,identical protein binding,cadherin binding	0	179032	179057	193658	144102	215331	190612	151567	167352
E9PYH2;Q91V12	Acot7	Acyl-CoA thioesterase 7;Cytosolic acyl coenzyme A thioester hydrolase	E9PYH2_MOUSE;BACH_MOUSE	;nucleoplasm,cytosol,neuron projection,cell body,extracellular exosome	;acyl-CoA metabolic process,fatty acid catabolic process,coenzyme A biosynthetic process,medium-chain fatty-acyl-CoA catabolic process,long-chain fatty-acyl-CoA catabolic process,medium-chain fatty acid biosynthetic process,palmitic acid biosynthetic process	;fatty-acyl-CoA binding,palmitoyl-CoA hydrolase activity,long-chain fatty acyl-CoA binding,protein homodimerization activity,carboxylic ester hydrolase activity,Requires Ontology	0	211043	167503	214496	137500	214242	174897	182157	187626
D3YTQ9;P62843	Rps15	Small ribosomal subunit protein uS19	D3YTQ9_MOUSE;RS15_MOUSE	;focal adhesion,membrane,cytosolic small ribosomal subunit	;ribosomal small subunit assembly,ribosomal small subunit export from nucleus,osteoblast differentiation,rRNA processing,translation,ribosomal small subunit biogenesis	;RNA binding,structural constituent of ribosome,protein binding	0	229060	201174	289146	78344.3	214198	253884	216594	173742
P25206	Mcm3	DNA replication licensing factor MCM3	MCM3_MOUSE	nuclear chromosome, telomeric region,nucleus,nucleoplasm,cytoplasm,centrosome,membrane,MCM complex,perinuclear region of cytoplasm	DNA replication initiation,cell cycle	DNA binding,helicase activity,ATP binding	0	217667	207802	225567	190807	213851	195983	217212	190125
P00493	Hprt1	Hypoxanthine-guanine phosphoribosyltransferase	HPRT_MOUSE	cytoplasm,cytosol,extracellular exosome	response to amphetamine,purine nucleotide biosynthetic process,purine ribonucleoside salvage,adenine salvage,guanine salvage,grooming behavior,locomotory behavior,cytolysis,striatum development,cerebral cortex neuron differentiation,central nervous system neuron development,IMP salvage,dopamine metabolic process,hypoxanthine salvage,positive regulation of dopamine metabolic process,GMP catabolic …	nucleotide binding,magnesium ion binding,hypoxanthine phosphoribosyltransferase activity,identical protein binding,protein homodimerization activity,guanine phosphoribosyltransferase activity	0	205351	167331	199879	148465	213837	153494	179519	169559
Q9ET26	Rnf114	E3 ubiquitin-protein ligase RNF114	RN114_MOUSE	intracellular,nucleus,cytosol,plasma membrane	protein polyubiquitination,multicellular organism development,spermatogenesis,cell differentiation,positive regulation of proteasomal ubiquitin-dependent protein catabolic process	nucleic acid binding,ubiquitin-protein transferase activity,ubiquitin conjugating enzyme binding,metal ion binding,ubiquitin protein ligase activity	0	145099	136139	133859	113827	213415	194255	126524	169773
P14685	Psmd3	26S proteasome non-ATPase regulatory subunit 3	PSMD3_MOUSE	proteasome complex,nucleus,proteasome regulatory particle,proteasome regulatory particle, lid subcomplex,membrane,proteasome accessory complex,extracellular exosome	ubiquitin-dependent protein catabolic process,regulation of protein catabolic process,regulation of catalytic activity	protein binding,enzyme regulator activity	0	231345	220014	213564	196837	213164	193127	219207	203071
Q9CQN6	Tmem14c	Transmembrane protein 14C	TM14C_MOUSE	mitochondrion,mitochondrial inner membrane,integral component of membrane	heme biosynthetic process,mitochondrial transport,erythrocyte differentiation,regulation of heme biosynthetic process	molecular_function	0	152220	334280	46052.5	244911	213164	250366	203343	505399
P46460	Nsf	Vesicle-fusing ATPase	NSF_MOUSE	lysosomal membrane,cytosol,plasma membrane,myelin sheath,extracellular exosome	positive regulation of receptor recycling,potassium ion transport,intracellular protein transport,SNARE complex disassembly,positive regulation of protein catabolic process	SNARE binding,protein binding,ATP binding,ATPase activity,syntaxin-1 binding,protein kinase binding,syntaxin binding,PDZ domain binding,protein complex binding,ionotropic glutamate receptor binding,ATPase activity, coupled,metal ion binding	0	170337	195427	211327	221823	212482	229461	190177	218633
O35566	Cd151	CD151 antigen	CD151_MOUSE	basement membrane,integral component of plasma membrane,focal adhesion	cell surface receptor signaling pathway,cell migration,T cell proliferation	integrin binding	0	55603.9	12248	48793.7	11533.3	212010	170935	48159.5	137354
O55135	Eif6	Eukaryotic translation initiation factor 6	IF6_MOUSE	nucleus,lamin filament,nucleoplasm,nucleolus,cytoplasm,cytosol,intermediate filament,preribosome, large subunit precursor,extracellular exosome	ribosomal subunit export from nucleus,maturation of 5.8S rRNA,maturation of LSU-rRNA,regulation of glycolytic process,translational initiation,response to insulin,gene silencing by miRNA,miRNA mediated inhibition of translation,mature ribosome assembly,regulation of fatty acid biosynthetic process,regulation of megakaryocyte differentiation,positive regulation of translation,assembly of large sub…	translation initiation factor activity,ribosome binding,ribosomal large subunit binding	0	243531	233828	226865	196253	211997	216680	226116	212732
P27546	Map4	Microtubule-associated protein 4	MAP4_MOUSE	cytoplasm,microtubule,microtubule associated complex,axoneme,postsynaptic density,neuron projection,extracellular exosome,mitotic spindle	mitotic spindle organization,neuron projection development,microtubule sliding,establishment of spindle orientation,cell division,negative regulation of nonmotile primary cilium assembly	RNA binding,protein binding,microtubule binding	0	191990	174146	185317	170356	211928	178321	176824	191494
Q9Z1F9	Uba2	SUMO-activating enzyme subunit 2	SAE2_MOUSE	nucleoplasm,cytoplasm,SUMO activating enzyme complex	protein sumoylation	magnesium ion binding,protein binding,ATP binding,transcription factor binding,SUMO activating enzyme activity,SUMO binding,small protein activating enzyme binding,ubiquitin-like protein conjugating enzyme binding,protein heterodimerization activity	0	226315	197426	202562	188329	211803	192302	222988	209677
Q9D0R2	Tars1	Threonine--tRNA ligase 1, cytoplasmic	SYTC_MOUSE	cytoplasm,cytosol,actin cytoskeleton,extracellular exosome	threonyl-tRNA aminoacylation	threonine-tRNA ligase activity,ATP binding	0	230766	203823	227105	195827	211566	172781	194978	193189
P28656;Q3TF41;Q8BSH9	Nap1l1	Nucleosome assembly protein 1-like 1	NP1L1_MOUSE;Q3TF41_MOUSE;Q8BSH9_MOUSE	nucleus,membrane,melanosome;;	nucleosome assembly;;	RNA binding,protein binding;;	0	254094	240612	190658	231386	211516	205914	213388	205683
Q3TVK3;Q9Z2W0	Dnpep	Aspartyl aminopeptidase	Q3TVK3_MOUSE;DNPEP_MOUSE	;extracellular region,nucleus,cytoplasm,cytosol,blood microparticle	;proteolysis,peptide metabolic process	;zinc ion binding,identical protein binding,metalloaminopeptidase activity	0	255550	232101	276122	220455	211390	204797	244079	237699
Q9D0L1	Zbed3	Zinc finger BED domain-containing protein 3	ZBED3_MOUSE	cytosol,membrane	negative regulation of protein phosphorylation,Wnt signaling pathway,positive regulation of transcription from RNA polymerase II promoter,protein stabilization,positive regulation of canonical Wnt signaling pathway,positive regulation of protein targeting to mitochondrion	DNA binding,protein binding,metal ion binding	0	158183	262406	177604	240252	211339	286217	239701	290743
Q8CHP8	Pgp	Glycerol-3-phosphate phosphatase	PGP_MOUSE	cytosol	glycerol biosynthetic process,glycerophospholipid metabolic process,dephosphorylation,peptidyl-tyrosine dephosphorylation,negative regulation of gluconeogenesis	glycerol-1-phosphatase activity,magnesium ion binding,protein tyrosine phosphatase activity,phosphoglycolate phosphatase activity,glycerol-3-phosphatase activity,nucleotide phosphatase activity, acting on free nucleotides	0	195160	177731	206285	171029	210706	174271	187863	181894
P45878	Fkbp2	Peptidyl-prolyl cis-trans isomerase FKBP2	FKBP2_MOUSE	cytoplasm,endoplasmic reticulum membrane,extracellular exosome	protein peptidyl-prolyl isomerization,chaperone-mediated protein folding	peptidyl-prolyl cis-trans isomerase activity,FK506 binding	0	212041	204551	221673	212236	210622	237638	201225	227293
A0A338P703;A0A338P7G1;A0A338P7H5;P29699	Ahsg	Alpha-2-HS-glycoprotein	A0A338P703_MOUSE;A0A338P7G1_MOUSE;A0A338P7H5_MOUSE;FETUA_MOUSE	;;;extracellular space,Golgi apparatus,extracellular matrix,extracellular exosome,blood microparticle	;;;ossification,acute-phase response,negative regulation of endopeptidase activity,negative regulation of bone mineralization,regulation of inflammatory response,positive regulation of phagocytosis	;;;endopeptidase inhibitor activity,cysteine-type endopeptidase inhibitor activity	8.72503e-102	168408	757777	382019	97985.5	210536	1.68871e+06	193805	1.11594e+06
F8WIR1;P18242	Ctsd	Cathepsin D	F8WIR1_MOUSE;CATD_MOUSE	;extracellular space,mitochondrion,lysosome,melanosome,membrane raft,extracellular exosome,extracellular matrix	;autophagosome assembly,proteolysis,protein catabolic process,epithelial tube branching involved in lung morphogenesis	;aspartic-type endopeptidase activity,peptidase activity,hydrolase activity	0	158373	162134	252742	171244	209793	167900	187481	206969
P59279	Rab2b	Ras-related protein Rab-2B	RAB2B_MOUSE	Golgi membrane,endoplasmic reticulum membrane,plasma membrane,extracellular exosome,presynapse	protein transport,vesicle-mediated transport,positive regulation of exocytosis	GTPase activity,GTP binding	0	205240	243192	269785	270657	209107	282642	215352	241702
O89086	Rbm3	RNA-binding protein 3	RBM3_MOUSE	nucleus,nucleoplasm,nucleolus,cytoplasm,dendrite,large ribosomal subunit	translation,regulation of translation,response to cold,production of miRNAs involved in gene silencing by miRNA,positive regulation of translation	RNA binding,ribosomal large subunit binding	0	230859	208162	177253	197976	208755	189476	246341	181367
P58501	Paxbp1	PAX3- and PAX7-binding protein 1	PAXB1_MOUSE	nucleus,cytosol	transcription, DNA-templated,muscle organ development,regulation of skeletal muscle satellite cell proliferation,positive regulation of histone methylation,positive regulation of transcription from RNA polymerase II promoter,positive regulation of myoblast proliferation	RNA polymerase II core promoter proximal region sequence-specific DNA binding,protein binding,transcription factor binding,transcriptional repressor activity, RNA polymerase II core promoter proximal region sequence-specific binding	8.64422e-120	204549	191662	138234	213118	208449	205719	211665	219469
P60229	Eif3e	Eukaryotic translation initiation factor 3 subunit E	EIF3E_MOUSE	nucleus,cytoplasm,cytosol,eukaryotic translation initiation factor 3 complex,membrane,nuclear body,extracellular exosome,PML body	nuclear-transcribed mRNA catabolic process, nonsense-mediated decay,translational initiation,positive regulation of translation,positive regulation of mRNA binding	RNA binding,cadherin binding,protein N-terminus binding,translation initiation factor activity	0	219451	221740	240247	206687	207926	203212	210848	209795
Q8CAY6	Acat2	Acetyl-CoA acetyltransferase, cytosolic	THIC_MOUSE	nucleus,nucleolus,cytoplasm,mitochondrion,cytosol,extracellular exosome	fatty acid beta-oxidation,positive regulation of intestinal cholesterol absorption	acetyl-CoA C-acetyltransferase activity	0	211151	198943	219448	168340	207726	184260	212126	203119
Q9JIK5	Ddx21	Nucleolar RNA helicase 2	DDX21_MOUSE	nucleus,nucleoplasm,nucleolus,cytoplasm,membrane	osteoblast differentiation,rRNA processing,transcription from RNA polymerase II promoter,response to virus,RNA secondary structure unwinding,response to exogenous dsRNA	RNA binding,RNA helicase activity,double-stranded RNA binding,ATP-dependent RNA helicase activity,protein binding,ATP binding,rRNA binding,snoRNA binding,miRNA binding,7SK snRNA binding	0	230058	219357	231792	218724	207637	217001	203711	202225
P62196	Psmc5	26S proteasome regulatory subunit 8	PRS8_MOUSE	proteasome complex,nucleus,holo TFIIH complex,cytoplasm,proteasome regulatory particle,proteasome regulatory particle, base subcomplex,membrane,inclusion body,proteasome accessory complex,cytoplasmic vesicle,nuclear proteasome complex,cytosolic proteasome complex,extracellular exosome,blood microparticle,postsynapse	regulation of transcription from RNA polymerase II promoter,ER-associated ubiquitin-dependent protein catabolic process,proteasome-mediated ubiquitin-dependent protein catabolic process,negative regulation of transcription, DNA-templated,positive regulation of RNA polymerase II transcriptional preinitiation complex assembly,modulation of synaptic transmission,positive regulation of inclusion body…	receptor binding,protein binding,ATP binding,transcription factor binding,TBP-class protein binding,thyrotropin-releasing hormone receptor binding,proteasome-activating ATPase activity	0	205608	179752	201716	145749	206196	170223	170503	182193
Q9WUR9	Ak4	Adenylate kinase 4, mitochondrial	KAD4_MOUSE	mitochondrion,mitochondrial matrix,extracellular exosome	liver development,nucleoside diphosphate phosphorylation,brain development,nucleoside triphosphate biosynthetic process,response to drug,AMP metabolic process,ATP metabolic process,GTP metabolic process	adenylate kinase activity,nucleoside diphosphate kinase activity,ATP binding,GTP binding,nucleoside triphosphate adenylate kinase activity	0	207988	227770	221808	267721	205921	263583	261623	240632
A0A140LHA2;Q9WVA3	Bub3	BUB3 mitotic checkpoint protein;Mitotic checkpoint protein BUB3	A0A140LHA2_MOUSE;BUB3_MOUSE	;kinetochore,condensed chromosome kinetochore,nucleoplasm,mitotic checkpoint complex,bub1-bub3 complex	;mitotic sister chromatid segregation,chromosome segregation,mitotic spindle assembly checkpoint,attachment of spindle microtubules to kinetochore,cell division,meiotic cell cycle,regulation of chromosome segregation	;ubiquitin binding	0	202439	202110	205042	200247	205834	188519	205789	193894
P54728	Rad23b	UV excision repair protein RAD23 homolog B	RD23B_MOUSE	proteasome complex,nucleoplasm,cytosol,XPC complex	nucleotide-excision repair, DNA damage recognition,nucleotide-excision repair,cellular response to DNA damage stimulus,spermatogenesis,regulation of proteasomal ubiquitin-dependent protein catabolic process,proteasome-mediated ubiquitin-dependent protein catabolic process,embryonic organ development	damaged DNA binding,protein binding,polyubiquitin binding	0	227694	205894	182871	180957	205662	180766	220371	164212
Q64152	Btf3	Transcription factor BTF3	BTF3_MOUSE	nucleus,cytosol	in utero embryonic development,transcription, DNA-templated,regulation of transcription, DNA-templated,protein transport	RNA binding	0	191835	214274	249683	211918	204963	170327	193361	184038
A0A0R4J008;P70288	Hdac2	Histone deacetylase;Histone deacetylase 2	A0A0R4J008_MOUSE;HDAC2_MOUSE	;histone deacetylase complex,nuclear chromatin,heterochromatin,nucleus,nucleoplasm,replication fork,transcription factor complex,cytoplasm,Sin3 complex,NuRD complex,transcriptional repressor complex,ESC/E(Z) complex,protein complex,RNA polymerase II transcription repressor complex	;negative regulation of transcription from RNA polymerase II promoter,chromatin silencing at rDNA,chromatin organization,maintenance of chromatin silencing,transcription, DNA-templated,protein deacetylation,positive regulation of cell proliferation,epidermal cell differentiation,positive regulation of receptor biosynthetic process,negative regulation of neuron projection development,dendrite deve…	;RNA polymerase II core promoter sequence-specific DNA binding,RNA polymerase II repressing transcription factor binding,RNA polymerase II transcription corepressor binding,chromatin binding,transcription factor activity, sequence-specific DNA binding,RNA binding,histone deacetylase activity,protein binding,transcription factor binding,deacetylase activity,enzyme binding,chromatin DNA binding,NAD…	0	233132	188955	176200	145214	204932	204590	181527	139613
Q8K1M6	Dnm1l	Dynamin-1-like protein	DNM1L_MOUSE	Golgi membrane,cytoplasm,mitochondrion,mitochondrial outer membrane,peroxisome,endoplasmic reticulum,Golgi apparatus,cytosol,microtubule,brush border,clathrin-coated pit,microtubule cytoskeleton,membrane,cell junction,synaptic vesicle membrane,intracellular membrane-bounded organelle,protein complex,perinuclear region of cytoplasm,mitochondrion-derived vesicle	mitochondrial fission,release of cytochrome c from mitochondria,dynamin family protein polymerization involved in mitochondrial fission,endocytosis,mitochondrion organization,negative regulation of mitochondrial fusion,regulation of mitochondrion organization,peroxisome fission,regulation of protein oligomerization,synaptic vesicle recycling via endosome,positive regulation of apoptotic process,m…	GTPase activity,protein binding,GTP binding,microtubule binding,lipid binding,Rab GTPase binding,clathrin binding,GTP-dependent protein binding,ubiquitin protein ligase binding,protein complex binding,identical protein binding,protein homodimerization activity,BH2 domain binding	0	183073	190775	221473	191213	204578	198091	194631	186259
Q8BTY8	Scfd2	Sec1 family domain-containing protein 2	SCFD2_MOUSE	cellular_component	vesicle docking involved in exocytosis,biological_process,protein transport	molecular_function	8.91572e-211	193726	242204	305097	333266	204271	278118	226900	234873
P54071	Idh2	Isocitrate dehydrogenase [NADP], mitochondrial	IDHP_MOUSE	mitochondrion,mitochondrial inner membrane,peroxisome,cytosol,extracellular exosome	glyoxylate cycle,tricarboxylic acid cycle,isocitrate metabolic process,2-oxoglutarate metabolic process,NADP biosynthetic process,negative regulation of glial cell proliferation,negative regulation of glial cell migration,negative regulation of matrix metallopeptidase secretion	magnesium ion binding,isocitrate dehydrogenase activity,isocitrate dehydrogenase (NADP+) activity,NAD binding	0	203916	199779	206109	240503	203553	239764	211619	224327
Q99L45	Eif2s2	Eukaryotic translation initiation factor 2 subunit 2	IF2B_MOUSE	cytoplasm,eukaryotic translation initiation factor 2 complex	in utero embryonic development,male germ cell proliferation,translational initiation,male gonad development	RNA binding,translation initiation factor activity,protein binding,metal ion binding	0	184619	198863	237418	190999	203057	216693	161263	207965
Q7TPV4	Mybbp1a	Myb-binding protein 1A	MBB1A_MOUSE	nucleus,nucleolus,cytoplasm,membrane,NLS-dependent protein nuclear import complex,intracellular membrane-bounded organelle	osteoblast differentiation,transcription, DNA-templated,nucleocytoplasmic transport,respiratory electron transport chain,circadian regulation of gene expression,cellular response to glucose starvation,negative regulation of transcription, DNA-templated,positive regulation of cell cycle arrest,DNA biosynthetic process,intrinsic apoptotic signaling pathway by p53 class mediator,positive regulation …	core promoter binding,transcription corepressor activity,RNA binding,DNA-directed DNA polymerase activity,protein binding,transcription factor binding,zinc ion binding,sequence-specific DNA binding	0	213351	209146	217823	213645	201148	205353	190014	209387
P32261	Serpinc1	Antithrombin-III	ANT3_MOUSE	extracellular space,extracellular exosome,blood microparticle	acute inflammatory response to antigenic stimulus,response to nutrient,lactation,blood coagulation,negative regulation of endopeptidase activity,regulation of blood coagulation, intrinsic pathway	protease binding,serine-type endopeptidase inhibitor activity,heparin binding,identical protein binding	0	126929	180597	134513	102877	200599	332786	210536	281422
Q91YW3	Dnajc3	DnaJ homolog subfamily C member 3	DNJC3_MOUSE	cytoplasm,endoplasmic reticulum,endoplasmic reticulum lumen,smooth endoplasmic reticulum,cytosol,membrane,extracellular exosome,extracellular vesicle,endoplasmic reticulum Sec complex	negative regulation of protein kinase activity,endoplasmic reticulum unfolded protein response,positive regulation of translation initiation in response to endoplasmic reticulum stress,negative regulation of apoptotic process,proteolysis involved in cellular protein catabolic process,cellular response to cold,negative regulation of endoplasmic reticulum stress-induced eIF2 alpha phosphorylation	protein kinase inhibitor activity,protein binding,protein kinase binding,chaperone binding,misfolded protein binding	0	198842	214808	226097	194875	200585	245510	196394	205189
Q99J77	Nans	N-acetylneuraminate-9-phosphate synthase	SIAS_MOUSE	cytosol,extracellular exosome	carbohydrate biosynthetic process	N-acylneuraminate-9-phosphate synthase activity	0	196700	159635	209874	159801	200525	143400	195757	183240
Q9CQM9	Glrx3	Glutaredoxin-3	GLRX3_MOUSE	nucleus,cytosol,cell cortex,Z disc,dendrite,extracellular exosome	regulation of the force of heart contraction,negative regulation of cardiac muscle hypertrophy,[2Fe-2S] cluster assembly,cell redox homeostasis,oxidation-reduction process,protein maturation by iron-sulfur cluster transfer	RNA binding,protein kinase C binding,protein binding,electron carrier activity,protein disulfide oxidoreductase activity,identical protein binding,metal ion binding,iron-sulfur cluster binding	0	178543	163846	204228	142697	200515	154397	142711	194054
P63005	Pafah1b1	Platelet-activating factor acetylhydrolase IB subunit beta	LIS1_MOUSE	astral microtubule,kinetochore,nuclear envelope,cytoplasm,centrosome,cytosol,kinesin complex,microtubule,microtubule associated complex,cell cortex,microtubule cytoskeleton,motile cilium,nuclear membrane,stereocilium,neuronal cell body,perinuclear region of cytoplasm,extracellular exosome,Requires Ontology,axon cytoplasm,cell leading edge	establishment of mitotic spindle orientation,microtubule cytoskeleton organization,ameboidal-type cell migration,acrosome assembly,neuron migration,positive regulation of cytokine-mediated signaling pathway,microtubule-based process,nuclear migration,chemical synaptic transmission,neuroblast proliferation,learning or memory,retrograde axonal transport,adult locomotory behavior,protein secretion,n…	protein binding,microtubule binding,protein homodimerization activity,dynein intermediate chain binding,phosphoprotein binding,dynein complex binding	0	206416	209773	216189	170157	200259	205476	188798	206490
G3UXW9	Gps1	G protein pathway suppressor 1	G3UXW9_MOUSE				0	192300	197386	180666	188905	199780	190295	209598	180211
Q9CZ30	Ola1	Obg-like ATPase 1	OLA1_MOUSE	nucleolus,cytoplasm,centrosome,cytosol,membrane,extracellular exosome	ATP metabolic process	ATP binding,GTP binding,ATPase activity,cadherin binding,metal ion binding	0	215476	181650	181955	162237	199047	170228	175138	188054
A3KFU5;A3KFU8;Q6PHQ9;Q91YZ8	Pabpc4	Polyadenylate-binding protein	A3KFU5_MOUSE;A3KFU8_MOUSE;Q6PHQ9_MOUSE;Q91YZ8_MOUSE	;;nucleus,cytoplasm,cytosol,cytoplasmic stress granule,intracellular ribonucleoprotein complex;	;;regulation of mRNA stability,myeloid cell development;	;;RNA binding,mRNA binding,poly(A) binding,poly(U) RNA binding,poly(C) RNA binding;	0	191159	211222	250838	220061	198611	209207	186612	206351
Q8K310	Matr3	Matrin-3	MATR3_MOUSE	nucleus,membrane,nuclear matrix	activation of innate immune response,heart valve development,ventricular septum development,posttranscriptional regulation of gene expression	RNA binding,zinc ion binding,miRNA binding,identical protein binding	0	167887	164779	192012	181870	197796	191333	176879	190512
Q99JY9	Actr3	Actin-related protein 3	ARP3_MOUSE	cytoplasm,Arp2/3 protein complex,brush border,cell-cell junction,focal adhesion,membrane,lamellipodium,extracellular exosome	establishment or maintenance of cell polarity,asymmetric cell division,meiotic chromosome movement towards spindle pole,meiotic cytokinesis,Arp2/3 complex-mediated actin nucleation,meiotic cell cycle,spindle localization,cilium morphogenesis	structural constituent of cytoskeleton,protein binding,ATP binding,actin filament binding	0	171983	170105	188350	166671	197736	177137	175350	195539
Q61029	Tmpo	Lamina-associated polypeptide 2, isoforms beta/delta/epsilon/gamma	LAP2B_MOUSE				0	181866	191970	256540	218524	196821	225457	189187	229490
P62137	Ppp1ca	Serine/threonine-protein phosphatase PP1-alpha catalytic subunit	PP1A_MOUSE	protein phosphatase type 1 complex,nucleus,nucleoplasm,nucleolus,cytoplasm,cytosol,plasma membrane,cell-cell adherens junction,glycogen granule,dendritic spine,perikaryon,extracellular exosome,PTW/PP1 phosphatase complex,nuclear chromosome, telomeric region	glycogen metabolic process,regulation of glycogen biosynthetic process,regulation of glycogen catabolic process,regulation of translation,protein dephosphorylation,cell cycle,cellular process,dephosphorylation,lung development,circadian regulation of gene expression,regulation of circadian rhythm,entrainment of circadian clock by photoperiod,branching morphogenesis of an epithelial tube,cell divi…	phosphoprotein phosphatase activity,protein serine/threonine phosphatase activity,protein binding,protein phosphatase 1 binding,phosphatase activity,protein complex binding,ribonucleoprotein complex binding,metal ion binding,cadherin binding involved in cell-cell adhesion	1.25437e-195	232746	218267	249405	227018	196417	213978	227097	250100
Q8CGK3	Lonp1	Lon protease homolog, mitochondrial	LONM_MOUSE	nucleus,nucleoplasm,mitochondrion,mitochondrial matrix,cytosol,membrane,mitochondrial nucleoid	response to hypoxia,proteolysis,misfolded or incompletely synthesized protein catabolic process,mitochondrion organization,aging,response to hormone,response to aluminum ion,cellular response to oxidative stress,cellular protein complex assembly,protein homooligomerization,proteolysis involved in cellular protein catabolic process,oxidation-dependent protein catabolic process	single-stranded DNA binding,single-stranded RNA binding,ATP-dependent peptidase activity,serine-type endopeptidase activity,ATP binding,ATPase activity,ADP binding,sequence-specific DNA binding,G-quadruplex DNA binding,DNA polymerase binding,mitochondrial light strand promoter anti-sense binding,mitochondrial heavy strand promoter anti-sense binding,mitochondrial light strand promoter sense bindi…	0	183221	185109	203485	238062	196403	255364	209134	225805
Q60715	P4ha1	Prolyl 4-hydroxylase subunit alpha-1	P4HA1_MOUSE	mitochondrion,endoplasmic reticulum,endoplasmic reticulum lumen,membrane,procollagen-proline 4-dioxygenase complex,intracellular membrane-bounded organelle	peptidyl-proline hydroxylation to 4-hydroxy-L-proline,collagen fibril organization,oxidation-reduction process	procollagen-proline 4-dioxygenase activity,iron ion binding,oxidoreductase activity, acting on single donors with incorporation of molecular oxygen, incorporation of two atoms of oxygen,L-ascorbic acid binding,identical protein binding	0	185066	164596	192269	162069	195945	169059	211559	145014
Q8CGB9	Ide	Insulin degrading enzyme	Q8CGB9_MOUSE				0	205275	174950	206394	171488	195757	157741	170327	178677
Q91XH5	Spr	Sepiapterin reductase	Q91XH5_MOUSE				0	208708	171509	233207	170533	195742	158961	203002	189817
Q9QXT0	Cnpy2	Protein canopy homolog 2	CNPY2_MOUSE	endoplasmic reticulum	enzyme linked receptor protein signaling pathway,tissue development,negative regulation of gene expression,regulation of low-density lipoprotein particle clearance,positive regulation of low-density lipoprotein particle receptor biosynthetic process	molecular_function	0	210449	185186	188631	156059	195535	209535	162023	179671
P62821	Rab1a	Ras-related protein Rab-1A	RAB1A_MOUSE	Golgi membrane,early endosome,endoplasmic reticulum membrane,Golgi apparatus,cytosol,melanosome,extracellular exosome	autophagosome assembly,intracellular protein transport,ER to Golgi vesicle-mediated transport,endocytosis,autophagy,Golgi organization,cell migration,virion assembly,growth hormone secretion,melanosome transport,substrate adhesion-dependent cell spreading,defense response to bacterium,vesicle transport along microtubule,interleukin-8 secretion,cargo loading into COPII-coated vesicle,positive regu…	GTPase activity,protein binding,GTP binding,cadherin binding	0	192013	143861	293368	119194	195129	196116	162602	172151
P00342	Ldhc	L-lactate dehydrogenase C chain	LDHC_MOUSE	nucleus,cytoplasm,cilium,motile cilium,extracellular exosome	carbohydrate metabolic process,pyruvate metabolic process,ATP biosynthetic process,lactate biosynthetic process from pyruvate,lactate oxidation,flagellated sperm motility	L-lactate dehydrogenase activity,protein binding	0	173676	194217	206251	204973	195100	244579	184590	227659
Q3U741;Q501J6	Ddx17	RNA helicase;Probable ATP-dependent RNA helicase DDX17	Q3U741_MOUSE;DDX17_MOUSE	;nucleus,nucleolus,cytoplasm,cytosol,membrane,nuclear speck	;alternative mRNA splicing, via spliceosome,regulation of alternative mRNA splicing, via spliceosome,epithelial to mesenchymal transition,regulation of transcription from RNA polymerase II promoter,rRNA processing,RNA secondary structure unwinding,miRNA metabolic process,intracellular estrogen receptor signaling pathway,androgen receptor signaling pathway,gene silencing by RNA,myoblast differenti…	;transcription coactivator activity,RNA binding,ATP-dependent RNA helicase activity,protein binding,ATP binding	0	197174	198762	205650	191126	194876	199326	184280	191304
E9PVA8	Gcn1	Stalled ribosome sensor GCN1	GCN1_MOUSE	cytosol,polysome,membrane	regulation of translation,positive regulation of kinase activity,cellular response to amino acid starvation,positive regulation of transcription from RNA polymerase II promoter in response to stress,regulation of protein kinase activity,cellular response to leucine starvation	RNA binding,protein binding,protein kinase regulator activity,protein kinase binding,ribosome binding,cadherin binding	0	214440	203292	203426	193524	194846	185062	196837	187492
Q4VAA2	Cdv3	Protein CDV3	CDV3_MOUSE	cytoplasm,nucleus	biological_process	molecular_function	3.49643e-249	252195	219762	199739	208292	194688	180565	228482	161011
Q64378	Fkbp5	Peptidyl-prolyl cis-trans isomerase FKBP5	FKBP5_MOUSE	nucleoplasm,cytoplasm,membrane,extracellular exosome	protein peptidyl-prolyl isomerization,chaperone-mediated protein folding	peptidyl-prolyl cis-trans isomerase activity,protein binding,FK506 binding,heat shock protein binding	0	185470	166794	191435	154871	194639	162971	175921	179604
D3Z2H9	Tpm3-rs7	Tropomyosin 3, related sequence 7	D3Z2H9_MOUSE	muscle thin filament tropomyosin,actin filament	muscle contraction,actin filament organization	structural constituent of muscle,actin filament binding	0	216375	180261	165822	164580	194535	164076	195449	184487
P26638;Q8C483	Sars1	Serine--tRNA ligase, cytoplasmic;serine--tRNA ligase	SYSC_MOUSE;Q8C483_MOUSE	nucleus,cytoplasm,mitochondrion,cytosol,extracellular exosome;	negative regulation of transcription from RNA polymerase II promoter,seryl-tRNA aminoacylation,negative regulation of angiogenesis,selenocysteinyl-tRNA(Sec) biosynthetic process,negative regulation of vascular endothelial growth factor production;	core promoter sequence-specific DNA binding,serine-tRNA ligase activity,ATP binding,protein homodimerization activity;	0	212911	189309	212882	180320	193257	166568	192053	186512
A0A0A0MQA5;P68368	Tuba4a	Tubulin alpha chain (Fragment);Tubulin alpha-4A chain	A0A0A0MQA5_MOUSE;TBA4A_MOUSE	;cytoplasm,microtubule,microtubule cytoskeleton,extracellular exosome	;cytoskeleton organization,microtubule-based process	;GTPase activity,structural constituent of cytoskeleton,GTP binding,enzyme binding	4.61843e-289	141107	161702	209126	177881	193197	187632	148185	190082
Q7M739	Tpr	Nucleoprotein TPR	Q7M739_MOUSE				0	181847	178789	209675	175068	192718	182528	195090	181736
Q6P1B9	Bin1	Bin1 protein	Q6P1B9_MOUSE				0	196433	185874	217254	158459	192642	155906	162249	140386
F8WIT2	Anxa6	Annexin	F8WIT2_MOUSE				0	152139	128649	135410	154867	192257	195636	152905	169844
A2AJH3;O70311	Nmt2	Glycylpeptide N-tetradecanoyltransferase;Glycylpeptide N-tetradecanoyltransferase 2	A2AJH3_MOUSE;NMT2_MOUSE	;cytoplasm,Golgi apparatus,cytosol,plasma membrane,extrinsic component of membrane	;N-terminal protein myristoylation,N-terminal peptidyl-glycine N-myristoylation	;glycylpeptide N-tetradecanoyltransferase activity	0	153640	135253	146001	145544	192162	152655	177651	179950
Q9DBG3	Ap2b1	AP-2 complex subunit beta	AP2B1_MOUSE	trans-Golgi network,AP-2 adaptor complex,clathrin adaptor complex	cardiac septum development,ventricular septum development,intracellular protein transport,heart development,aorta development,clathrin coat assembly,coronary vasculature development,neurotransmitter receptor internalization	protein binding,protein transporter activity,clathrin binding,protein complex binding	0	176551	178900	203452	180455	191548	197035	180701	194715
Q8BJY1	Psmd5	26S proteasome non-ATPase regulatory subunit 5	PSMD5_MOUSE	proteasome regulatory particle, base subcomplex,proteasome accessory complex	proteasome regulatory particle assembly		0	176683	187254	198085	181520	191258	180831	170807	203656
Q922U2	Krt5	Keratin, type II cytoskeletal 5	K2C5_MOUSE	nucleus,cytoplasm,mitochondrion,intermediate filament,plasma membrane,membrane,keratin filament,extracellular exosome		structural molecule activity,protein binding,scaffold protein binding	0	42100.5	103533	89195.7	54452.2	191247	59526.1	140236	53144.4
Q9D0F3	Lman1	Protein ERGIC-53	LMAN1_MOUSE	Golgi membrane,endoplasmic reticulum membrane,endoplasmic reticulum-Golgi intermediate compartment,Golgi apparatus,membrane,integral component of membrane,sarcomere,ER to Golgi transport vesicle,endoplasmic reticulum-Golgi intermediate compartment membrane,host cell perinuclear region of cytoplasm,extracellular exosome	ER to Golgi vesicle-mediated transport,endoplasmic reticulum organization,Golgi organization,positive regulation of organelle organization,protein transport	mannose binding,metal ion binding	0	214385	234518	213326	256280	190662	270502	223685	245877
A2AU62;Q64012	Raly	HnRNP-associated with lethal yellow (Fragment);RNA-binding protein Raly	A2AU62_MOUSE;RALY_MOUSE	;nucleus,catalytic step 2 spliceosome	;transcription, DNA-templated,regulation of transcription, DNA-templated,mRNA processing,RNA splicing,regulation of nucleic acid-templated transcription,regulation of cholesterol homeostasis	;transcription cofactor activity,RNA binding	0	187765	201225	221887	228985	190313	205445	185476	214683
Q9CZD3	Gars1	Glycine--tRNA ligase	GARS_MOUSE	mitochondrion,cytosol,secretory granule,axon,extracellular exosome	glycyl-tRNA aminoacylation,diadenosine tetraphosphate biosynthetic process,mitochondrial glycyl-tRNA aminoacylation	bis(5'-nucleosyl)-tetraphosphatase (asymmetrical) activity,glycine-tRNA ligase activity,protein binding,ATP binding,identical protein binding,protein dimerization activity	0	188109	180319	196409	175092	190143	170292	169438	193686
Q6P5F9	Xpo1	Exportin-1	XPO1_MOUSE	kinetochore,nucleus,annulate lamellae,nucleolus,cytoplasm,cytosol,Cajal body,membrane,intracellular ribonucleoprotein complex,nuclear membrane,intracellular membrane-bounded organelle,protein complex	ribosomal subunit export from nucleus,ribosomal large subunit export from nucleus,ribosomal small subunit export from nucleus,negative regulation of transcription from RNA polymerase II promoter,protein export from nucleus,nucleocytoplasmic transport,regulation of centrosome duplication,protein localization to nucleus,regulation of protein catabolic process,ribosome biogenesis,response to drug,re…	RNA binding,nuclear export signal receptor activity,nucleocytoplasmic transporter activity,protein binding,Ran GTPase binding,protein transporter activity,protein domain specific binding	0	170753	148373	171490	126545	190026	154686	174539	164751
A0A0R4J107;Q8R146	Apeh	Acylamino-acid-releasing enzyme (Fragment);Acylamino-acid-releasing enzyme	A0A0R4J107_MOUSE;ACPH_MOUSE	;cytosol,nuclear membrane,extracellular exosome	;proteolysis,beta-amyloid metabolic process	;RNA binding,serine-type endopeptidase activity,omega peptidase activity,identical protein binding	0	178028	190348	219258	188518	189755	197773	178516	208223
Q8BVI4	Qdpr	Dihydropteridine reductase	DHPR_MOUSE	cytoplasm,mitochondrion,cytosol,neuron projection,extracellular exosome	liver development,L-phenylalanine catabolic process,tetrahydrobiopterin biosynthetic process,response to aluminum ion,response to lead ion,response to glucagon,cellular response to drug,oxidation-reduction process	6,7-dihydropteridine reductase activity,protein homodimerization activity,NADPH binding,NADH binding	0	155238	137551	175793	140723	188727	155821	154583	145306
A0A023T778	Magohb	Mago homolog B, exon junction complex core component	A0A023T778_MOUSE				0	214442	190523	246763	179907	188408	217790	200020	210871
A0A1W2P6X9;A0A5F8MPQ7;E9Q374;F8VPM0;Q91YE5	Baz2a	Bromodomain adjacent to zinc finger domain, 2A;Bromodomain adjacent to zinc finger domain, 2A;Bromodomain adjacent to zinc finger domain, 2A;Bromodomain adjacent to zinc finger domain, 2A;Bromodomain adjacent to zinc finger domain protein 2A	A0A1W2P6X9_MOUSE;A0A5F8MPQ7_MOUSE;E9Q374_MOUSE;F8VPM0_MOUSE;BAZ2A_MOUSE	;;;;nucleoplasm,chromatin silencing complex,nucleolus,cytosol,nuclear speck,rDNA heterochromatin	;;;;chromatin silencing at rDNA,DNA methylation,chromatin remodeling,transcription, DNA-templated,negative regulation of transcription from RNA polymerase I promoter,histone deacetylation,histone H4-K20 methylation,histone H3-K9 methylation,heterochromatin assembly involved in chromatin silencing,histone H4 deacetylation	;;;;RNA polymerase I CORE element sequence-specific DNA binding,DNA binding,RNA binding,protein binding,histone binding,metal ion binding,lysine-acetylated histone binding	4.90414e-06	127740	176607	149275	152928	188097	143773	108241	195300
Q78ZM0	Snx3	Sorting nexin-3	Q78ZM0_MOUSE				0	163170	176445	188124	180259	187863	162565	174610	160670
[truncated: 4,902 more rows]
