# Supplementary material for: Proprotein convertase activity regulates cumulus-oocyte-complex matrix integrity and cumulus cell migration during ovulation via a GDF9-dependent mechanism
Source: bioRxiv. 2026 Jul 23:2026.07.22.738304. Preprint. [Version 1] doi: 10.64898/2026.07.22.738304 (PMC13419792; doi:10.64898/2026.07.22.738304)
Supplement: Supplement 9 [file media-9.zip]

Archive with 42 entries (36 files):
- Supplementary Videos/
- __MACOSX/._Supplementary Videos
- Supplementary Videos/Supplemental Video 4 - Live Imaging/
- __MACOSX/Supplementary Videos/._Supplemental Video 4 - Live Imaging
- Supplementary Videos/Supplemental Video 1 - Parallel Culture/
- __MACOSX/Supplementary Videos/._Supplemental Video 1 - Parallel Culture
- Supplementary Videos/.DS_Store
- __MACOSX/Supplementary Videos/._.DS_Store
- Supplementary Videos/Supplemental Video 3 - Denuded oocytes/
- __MACOSX/Supplementary Videos/._Supplemental Video 3 - Denuded oocytes
- Supplementary Videos/Supplemental Video 2 - IVF/
- __MACOSX/Supplementary Videos/._Supplemental Video 2 - IVF
- Supplementary Videos/Supplemental Video 5 - GDF9 rescue/
- __MACOSX/Supplementary Videos/._Supplemental Video 5 - GDF9 rescue
- Supplementary Videos/Supplemental Video 4 - Live Imaging/Sup_Video_4.mp4
- __MACOSX/Supplementary Videos/Supplemental Video 4 - Live Imaging/._Sup_Video_4.mp4
- Supplementary Videos/Supplemental Video 1 - Parallel Culture/Sup_Video_FII.avi
- __MACOSX/Supplementary Videos/Supplemental Video 1 - Parallel Culture/._Sup_Video_FII.avi
- Supplementary Videos/Supplemental Video 1 - Parallel Culture/Sup_Video_Control.avi
- __MACOSX/Supplementary Videos/Supplemental Video 1 - Parallel Culture/._Sup_Video_Control.avi
- Supplementary Videos/Supplemental Video 1 - Parallel Culture/Sup_Video_PCI.avi
- __MACOSX/Supplementary Videos/Supplemental Video 1 - Parallel Culture/._Sup_Video_PCI.avi
- Supplementary Videos/Supplemental Video 3 - Denuded oocytes/Sup_Video_3_CTL.avi
- __MACOSX/Supplementary Videos/Supplemental Video 3 - Denuded oocytes/._Sup_Video_3_CTL.avi
- Supplementary Videos/Supplemental Video 3 - Denuded oocytes/Sup_Video_3_PCI.avi
- __MACOSX/Supplementary Videos/Supplemental Video 3 - Denuded oocytes/._Sup_Video_3_PCI.avi
- Supplementary Videos/Supplemental Video 2 - IVF/Supp_video_2a.avi
- __MACOSX/Supplementary Videos/Supplemental Video 2 - IVF/._Supp_video_2a.avi
- Supplementary Videos/Supplemental Video 2 - IVF/Supp_video_2b.avi
- __MACOSX/Supplementary Videos/Supplemental Video 2 - IVF/._Supp_video_2b.avi
- Supplementary Videos/Supplemental Video 2 - IVF/Supp_video_2c.avi
- __MACOSX/Supplementary Videos/Supplemental Video 2 - IVF/._Supp_video_2c.avi
- Supplementary Videos/Supplemental Video 5 - GDF9 rescue/.DS_Store
- __MACOSX/Supplementary Videos/Supplemental Video 5 - GDF9 rescue/._.DS_Store
- Supplementary Videos/Supplemental Video 5 - GDF9 rescue/Sup_Video_5_DMSO_GDF9.avi
- __MACOSX/Supplementary Videos/Supplemental Video 5 - GDF9 rescue/._Sup_Video_5_DMSO_GDF9.avi
- Supplementary Videos/Supplemental Video 5 - GDF9 rescue/Sup_Video_5_DMSO.avi
- __MACOSX/Supplementary Videos/Supplemental Video 5 - GDF9 rescue/._Sup_Video_5_DMSO.avi
- Supplementary Videos/Supplemental Video 5 - GDF9 rescue/Sup_Video_5_PCI.avi
- __MACOSX/Supplementary Videos/Supplemental Video 5 - GDF9 rescue/._Sup_Video_5_PCI.avi
- Supplementary Videos/Supplemental Video 5 - GDF9 rescue/Sup_Video_5_PCI_GDF9.avi
- __MACOSX/Supplementary Videos/Supplemental Video 5 - GDF9 rescue/._Sup_Video_5_PCI_GDF9.avi
